# Supplementary material for: Carboxylate Catalysis: A Catalytic O-Silylative Aldol Reaction of Aldehydes and Ethyl Diazoacetate
Source: J Org Chem. 2023 Sep 28;88(20):14396–403. doi: 10.1021/acs.joc.3c01304 (PMC10594658; doi:10.1021/acs.joc.3c01304)
Supplement: Supplementary file 2 — jo3c01304_si_002.zip [file jo3c01304_si_002.zip]

Archive with 2,340 entries (2,186 files):
- NMR revised/
- __MACOSX/._NMR revised
- NMR revised/9b/
- __MACOSX/NMR revised/._9b
- NMR revised/5i/
- __MACOSX/NMR revised/._5i
- NMR revised/5n/
- __MACOSX/NMR revised/._5n
- NMR revised/5g/
- __MACOSX/NMR revised/._5g
- NMR revised/Information.docx
- __MACOSX/NMR revised/._Information.docx
- NMR revised/5a/
- __MACOSX/NMR revised/._5a
- NMR revised/5f/
- __MACOSX/NMR revised/._5f
- NMR revised/5h/
- __MACOSX/NMR revised/._5h
- NMR revised/.DS_Store
- __MACOSX/NMR revised/._.DS_Store
- NMR revised/(┬▒)-6/
- __MACOSX/NMR revised/._(┬▒)-6
- NMR revised/7/
- __MACOSX/NMR revised/._7
- NMR revised/6/
- __MACOSX/NMR revised/._6
- NMR revised/8/
- __MACOSX/NMR revised/._8
- NMR revised/(┬▒)-5n/
- __MACOSX/NMR revised/._(┬▒)-5n
- NMR revised/5m/
- __MACOSX/NMR revised/._5m
- NMR revised/9a/
- __MACOSX/NMR revised/._9a
- NMR revised/5j/
- __MACOSX/NMR revised/._5j
- NMR revised/5c/
- __MACOSX/NMR revised/._5c
- NMR revised/5d/
- __MACOSX/NMR revised/._5d
- NMR revised/5e/
- __MACOSX/NMR revised/._5e
- NMR revised/5b/
- __MACOSX/NMR revised/._5b
- NMR revised/5k/
- __MACOSX/NMR revised/._5k
- NMR revised/5l/
- __MACOSX/NMR revised/._5l
- NMR revised/9b/13C/
- __MACOSX/NMR revised/9b/._13C
- NMR revised/9b/1H-1H COSY/
- __MACOSX/NMR revised/9b/._1H-1H COSY
- NMR revised/9b/1H/
- __MACOSX/NMR revised/9b/._1H
- NMR revised/9b/HSQC/
- __MACOSX/NMR revised/9b/._HSQC
- NMR revised/5i/13C/
- __MACOSX/NMR revised/5i/._13C
- NMR revised/5i/1H/
- __MACOSX/NMR revised/5i/._1H
- NMR revised/5n/13C/
- __MACOSX/NMR revised/5n/._13C
- NMR revised/5n/1H/
- __MACOSX/NMR revised/5n/._1H
- NMR revised/5g/13C/
- __MACOSX/NMR revised/5g/._13C
- NMR revised/5g/1H/
- __MACOSX/NMR revised/5g/._1H
- NMR revised/5a/13C/
- __MACOSX/NMR revised/5a/._13C
- NMR revised/5a/1H/
- __MACOSX/NMR revised/5a/._1H
- NMR revised/5f/13C/
- __MACOSX/NMR revised/5f/._13C
- NMR revised/5f/1H/
- __MACOSX/NMR revised/5f/._1H
- NMR revised/5h/13C/
- __MACOSX/NMR revised/5h/._13C
- NMR revised/5h/1H/
- __MACOSX/NMR revised/5h/._1H
- NMR revised/(┬▒)-6/13C/
- __MACOSX/NMR revised/(┬▒)-6/._13C
- NMR revised/(┬▒)-6/1H/
- __MACOSX/NMR revised/(┬▒)-6/._1H
- NMR revised/7/13C/
- __MACOSX/NMR revised/7/._13C
- NMR revised/7/1H/
- __MACOSX/NMR revised/7/._1H
- NMR revised/6/13C/
- __MACOSX/NMR revised/6/._13C
- NMR revised/6/1H/
- __MACOSX/NMR revised/6/._1H
- NMR revised/8/13C/
- __MACOSX/NMR revised/8/._13C
- NMR revised/8/1H/
- __MACOSX/NMR revised/8/._1H
- NMR revised/(┬▒)-5n/13C/
- __MACOSX/NMR revised/(┬▒)-5n/._13C
- NMR revised/(┬▒)-5n/.DS_Store
- __MACOSX/NMR revised/(┬▒)-5n/._.DS_Store
- NMR revised/(┬▒)-5n/1H/
- __MACOSX/NMR revised/(┬▒)-5n/._1H
- NMR revised/5m/13C/
- __MACOSX/NMR revised/5m/._13C
- NMR revised/5m/1H/
- __MACOSX/NMR revised/5m/._1H
- NMR revised/9a/13C/
- __MACOSX/NMR revised/9a/._13C
- NMR revised/9a/1H/
- __MACOSX/NMR revised/9a/._1H
- NMR revised/5j/13C/
- __MACOSX/NMR revised/5j/._13C
- NMR revised/5j/1H/
- __MACOSX/NMR revised/5j/._1H
- NMR revised/5c/13C/
- __MACOSX/NMR revised/5c/._13C
- NMR revised/5c/1H/
- __MACOSX/NMR revised/5c/._1H
- NMR revised/5d/13C/
- __MACOSX/NMR revised/5d/._13C
- NMR revised/5d/1H/
- __MACOSX/NMR revised/5d/._1H
- NMR revised/5e/13C/
- __MACOSX/NMR revised/5e/._13C
- NMR revised/5e/1H/
- __MACOSX/NMR revised/5e/._1H
- NMR revised/5b/13C/
- __MACOSX/NMR revised/5b/._13C
- NMR revised/5b/1H/
- __MACOSX/NMR revised/5b/._1H
- NMR revised/5k/13C/
- __MACOSX/NMR revised/5k/._13C
- NMR revised/5k/1H/
- __MACOSX/NMR revised/5k/._1H
- NMR revised/5l/13C/
- __MACOSX/NMR revised/5l/._13C
- NMR revised/5l/1H/
- __MACOSX/NMR revised/5l/._1H
- NMR revised/9b/13C/uxnmr.par
- __MACOSX/NMR revised/9b/13C/._uxnmr.par
- NMR revised/9b/13C/pulseprogram
- __MACOSX/NMR revised/9b/13C/._pulseprogram
- NMR revised/9b/13C/precom.output
- __MACOSX/NMR revised/9b/13C/._precom.output
- NMR revised/9b/13C/format.temp
- __MACOSX/NMR revised/9b/13C/._format.temp
- NMR revised/9b/13C/audita.txt
- __MACOSX/NMR revised/9b/13C/._audita.txt
- NMR revised/9b/13C/pdata/
- __MACOSX/NMR revised/9b/13C/._pdata
- NMR revised/9b/13C/cpdprg2
- __MACOSX/NMR revised/9b/13C/._cpdprg2
- NMR revised/9b/13C/fq1list
- __MACOSX/NMR revised/9b/13C/._fq1list
- NMR revised/9b/13C/fid
- __MACOSX/NMR revised/9b/13C/._fid
- NMR revised/9b/13C/shimvalues
- __MACOSX/NMR revised/9b/13C/._shimvalues
- NMR revised/9b/13C/uxnmr.info
- __MACOSX/NMR revised/9b/13C/._uxnmr.info
- NMR revised/9b/13C/scon2
- __MACOSX/NMR revised/9b/13C/._scon2
- NMR revised/9b/13C/vtc_pid_settings
- __MACOSX/NMR revised/9b/13C/._vtc_pid_settings
- NMR revised/9b/13C/acqu
- __MACOSX/NMR revised/9b/13C/._acqu
- NMR revised/9b/13C/acqus
- __MACOSX/NMR revised/9b/13C/._acqus
- NMR revised/9b/13C/specpar
- __MACOSX/NMR revised/9b/13C/._specpar
- NMR revised/9b/1H-1H COSY/uxnmr.par
- __MACOSX/NMR revised/9b/1H-1H COSY/._uxnmr.par
- NMR revised/9b/1H-1H COSY/pulseprogram
- __MACOSX/NMR revised/9b/1H-1H COSY/._pulseprogram
- NMR revised/9b/1H-1H COSY/acqu2s
- __MACOSX/NMR revised/9b/1H-1H COSY/._acqu2s
- NMR revised/9b/1H-1H COSY/precom.output
- __MACOSX/NMR revised/9b/1H-1H COSY/._precom.output
- NMR revised/9b/1H-1H COSY/gpnam1
- __MACOSX/NMR revised/9b/1H-1H COSY/._gpnam1
- NMR revised/9b/1H-1H COSY/format.temp
- __MACOSX/NMR revised/9b/1H-1H COSY/._format.temp
- NMR revised/9b/1H-1H COSY/audita.txt
- __MACOSX/NMR revised/9b/1H-1H COSY/._audita.txt
- NMR revised/9b/1H-1H COSY/acqu2
- __MACOSX/NMR revised/9b/1H-1H COSY/._acqu2
- NMR revised/9b/1H-1H COSY/pdata/
- __MACOSX/NMR revised/9b/1H-1H COSY/._pdata
- NMR revised/9b/1H-1H COSY/gradient_calib
- __MACOSX/NMR revised/9b/1H-1H COSY/._gradient_calib
- NMR revised/9b/1H-1H COSY/fq1list
- __MACOSX/NMR revised/9b/1H-1H COSY/._fq1list
- NMR revised/9b/1H-1H COSY/shimvalues
- __MACOSX/NMR revised/9b/1H-1H COSY/._shimvalues
- NMR revised/9b/1H-1H COSY/uxnmr.info
- __MACOSX/NMR revised/9b/1H-1H COSY/._uxnmr.info
- NMR revised/9b/1H-1H COSY/EA
- __MACOSX/NMR revised/9b/1H-1H COSY/._EA
- NMR revised/9b/1H-1H COSY/ser
- __MACOSX/NMR revised/9b/1H-1H COSY/._ser
- NMR revised/9b/1H-1H COSY/scon2
- __MACOSX/NMR revised/9b/1H-1H COSY/._scon2
- NMR revised/9b/1H-1H COSY/vtc_pid_settings
- __MACOSX/NMR revised/9b/1H-1H COSY/._vtc_pid_settings
- NMR revised/9b/1H-1H COSY/acqu
- __MACOSX/NMR revised/9b/1H-1H COSY/._acqu
- NMR revised/9b/1H-1H COSY/acqus
- __MACOSX/NMR revised/9b/1H-1H COSY/._acqus
- NMR revised/9b/1H-1H COSY/specpar
- __MACOSX/NMR revised/9b/1H-1H COSY/._specpar
- NMR revised/9b/1H/uxnmr.par
- __MACOSX/NMR revised/9b/1H/._uxnmr.par
- NMR revised/9b/1H/pulseprogram
- __MACOSX/NMR revised/9b/1H/._pulseprogram
- NMR revised/9b/1H/format.temp
- __MACOSX/NMR revised/9b/1H/._format.temp
- NMR revised/9b/1H/audita.txt
- __MACOSX/NMR revised/9b/1H/._audita.txt
- NMR revised/9b/1H/pdata/
- __MACOSX/NMR revised/9b/1H/._pdata
- NMR revised/9b/1H/fid
- __MACOSX/NMR revised/9b/1H/._fid
- NMR revised/9b/1H/shimvalues
- __MACOSX/NMR revised/9b/1H/._shimvalues
- NMR revised/9b/1H/uxnmr.info
- __MACOSX/NMR revised/9b/1H/._uxnmr.info
- NMR revised/9b/1H/scon2
- __MACOSX/NMR revised/9b/1H/._scon2
- NMR revised/9b/1H/vtc_pid_settings
- __MACOSX/NMR revised/9b/1H/._vtc_pid_settings
- NMR revised/9b/1H/acqu
- __MACOSX/NMR revised/9b/1H/._acqu
- NMR revised/9b/1H/acqus
- __MACOSX/NMR revised/9b/1H/._acqus
- NMR revised/9b/1H/specpar
- __MACOSX/NMR revised/9b/1H/._specpar
- NMR revised/9b/HSQC/uxnmr.par
- __MACOSX/NMR revised/9b/HSQC/._uxnmr.par
- NMR revised/9b/HSQC/pulseprogram
- __MACOSX/NMR revised/9b/HSQC/._pulseprogram
- NMR revised/9b/HSQC/acqu2s
- __MACOSX/NMR revised/9b/HSQC/._acqu2s
- NMR revised/9b/HSQC/precom.output
- __MACOSX/NMR revised/9b/HSQC/._precom.output
- NMR revised/9b/HSQC/gpnam1
- __MACOSX/NMR revised/9b/HSQC/._gpnam1
- NMR revised/9b/HSQC/format.temp
- __MACOSX/NMR revised/9b/HSQC/._format.temp
- NMR revised/9b/HSQC/audita.txt
- __MACOSX/NMR revised/9b/HSQC/._audita.txt
- NMR revised/9b/HSQC/acqu2
- __MACOSX/NMR revised/9b/HSQC/._acqu2
- NMR revised/9b/HSQC/spnam7
- __MACOSX/NMR revised/9b/HSQC/._spnam7
- NMR revised/9b/HSQC/pdata/
- __MACOSX/NMR revised/9b/HSQC/._pdata
- NMR revised/9b/HSQC/cpdprg2
- __MACOSX/NMR revised/9b/HSQC/._cpdprg2
- NMR revised/9b/HSQC/gradient_calib
- __MACOSX/NMR revised/9b/HSQC/._gradient_calib
- NMR revised/9b/HSQC/fq1list
- __MACOSX/NMR revised/9b/HSQC/._fq1list
- NMR revised/9b/HSQC/shimvalues
- __MACOSX/NMR revised/9b/HSQC/._shimvalues
- NMR revised/9b/HSQC/uxnmr.info
- __MACOSX/NMR revised/9b/HSQC/._uxnmr.info
- NMR revised/9b/HSQC/EA
- __MACOSX/NMR revised/9b/HSQC/._EA
- NMR revised/9b/HSQC/ser
- __MACOSX/NMR revised/9b/HSQC/._ser
- NMR revised/9b/HSQC/gpnam4
- __MACOSX/NMR revised/9b/HSQC/._gpnam4
- NMR revised/9b/HSQC/gpnam3
- __MACOSX/NMR revised/9b/HSQC/._gpnam3
- NMR revised/9b/HSQC/gpnam2
- __MACOSX/NMR revised/9b/HSQC/._gpnam2
- NMR revised/9b/HSQC/scon2
- __MACOSX/NMR revised/9b/HSQC/._scon2
- NMR revised/9b/HSQC/vtc_pid_settings
- __MACOSX/NMR revised/9b/HSQC/._vtc_pid_settings
- NMR revised/9b/HSQC/acqu
- __MACOSX/NMR revised/9b/HSQC/._acqu
- NMR revised/9b/HSQC/acqus
- __MACOSX/NMR revised/9b/HSQC/._acqus
- NMR revised/9b/HSQC/spnam3
- __MACOSX/NMR revised/9b/HSQC/._spnam3
- NMR revised/9b/HSQC/specpar
- __MACOSX/NMR revised/9b/HSQC/._specpar
- NMR revised/5i/13C/uxnmr.par
- __MACOSX/NMR revised/5i/13C/._uxnmr.par
- NMR revised/5i/13C/pulseprogram
- __MACOSX/NMR revised/5i/13C/._pulseprogram
- NMR revised/5i/13C/format.temp
- __MACOSX/NMR revised/5i/13C/._format.temp
- NMR revised/5i/13C/audita.txt
- __MACOSX/NMR revised/5i/13C/._audita.txt
- NMR revised/5i/13C/pdata/
- __MACOSX/NMR revised/5i/13C/._pdata
- NMR revised/5i/13C/cpdprg2
- __MACOSX/NMR revised/5i/13C/._cpdprg2
[truncated: 2,040 more entries]
