# Supplementary material for: Carboxylate Catalysis: A Catalytic O-Silylative Aldol Reaction of Aldehydes and Ethyl Diazoacetate
Source: J Org Chem. 2023 Sep 28;88(20):14396–403. doi: 10.1021/acs.joc.3c01304 (PMC10594658; doi:10.1021/acs.joc.3c01304)
Supplement: Supplementary file 2 — jo3c01304_si_002.zip [file jo3c01304_si_002.zip › NMR revised/9b/13C/audita.txt]

##TITLE= Audit trail, TopSpin 3.5 pl 7
##JCAMPDX= 5.01
##ORIGIN= Bruker BioSpin GmbH
##OWNER= nmr
$$ c:/data/Anton Bannykh OIC/nmr/OIC-207/6/audita.txt
##AUDIT TRAIL=  $$ (NUMBER, WHEN, WHO, WHERE, PROCESS, VERSION, WHAT)
(   1,<2021-11-17 11:58:14.441 +0200>,<nmr>,<HP>,<go4>,<TopSpin 3.5.7>,
      <created by zg
	started at 2021-11-17 11:50:25.425 +0200,
	POWCHK disabled, PULCHK disabled,
       terminated by command 'halt'
       configuration hash MD5:
       51 3D 1C 84 A6 82 41 82 E8 AD 97 1B C0 C6 57 4B
       data hash MD5: 64K
       CF 99 8C 71 A6 B9 B0 C0 64 AA 89 DD 3A 79 FB 79>)
(   2,<2021-11-17 12:13:55.870 +0200>,<nmr>,<HP>,<go4>,<TopSpin 3.5.7>,
      <continuing acquisition>)
(   3,<2021-11-17 13:13:06.903 +0200>,<nmr>,<HP>,<go4>,<TopSpin 3.5.7>,
      <continue with go
	started at 2021-11-17 12:13:55.870 +0200,
	POWCHK disabled, PULCHK disabled,
       terminated by command 'halt'
       configuration hash MD5:
       51 3D 1C 84 A6 82 41 82 E8 AD 97 1B C0 C6 57 4B
       data hash MD5: 64K
       62 59 63 42 B5 1B 7F 05 04 D7 60 4D 59 20 22 C8>)
##END=

$$ hash MD5
$$ F5 83 C3 77 2A 2B 0C ED D0 4F 81 66 88 E5 C9 1B
