# Supplementary material for: Carboxylate Catalysis: A Catalytic O-Silylative Aldol Reaction of Aldehydes and Ethyl Diazoacetate
Source: J Org Chem. 2023 Sep 28;88(20):14396–403. doi: 10.1021/acs.joc.3c01304 (PMC10594658; doi:10.1021/acs.joc.3c01304)
Supplement: Supplementary file 2 — jo3c01304_si_002.zip [file jo3c01304_si_002.zip › NMR revised/9b/13C/shimvalues]

# Wed Nov 17 12:14:14 2021
#$$PROBEIDENTIFIER=Z135420_0012
#$$PROBENAME=CPP TCI 500S2 H&F-C/N-D-05 Z
#$$SHIMID=292722
#
# Active Shim Gradients
#
Z           		-1895           
Z2          		3442            
Z3          		-674            
Z4          		-162            
Z5          		551             
Z6          		-1421           
Z7          		0               
Z8          		0               
X           		-621            
XZ          		-11313          
XZ2         		4349            
XZ3         		-2064           
XZ4         		-3015           
XZ5         		-8539           
Y           		5008            
YZ          		9051            
YZ2         		-3882           
YZ3         		-1931           
YZ4         		-4798           
YZ5         		-5796           
XY          		13635           
XYZ         		9818            
XYZ2        		-2725           
XYZ3        		851             
XYZ4        		240             
XYZ5        		-4227           
(X2-Y2)     		3390            
(X2-Y2)Z    		2062            
(X2-Y2)Z2   		-7032           
(X2-Y2)Z3   		5381            
(X2-Y2)Z4   		6697            
(X2-Y2)Z5   		0               
X3          		-7865           
X3Z         		0               
Y3          		3689            
Y3Z         		0               
#
# Lock Parameter
#
FIELD		4064.397
LOCKPHASE		202.995 
LOCKPOWER		-30.000 
LOCKGAIN		122.327 
LOCKDC		-75.000 
LOCKSHIFT		7.240   
LOOPGAIN		-12.000 
LOOPTIME		0.400   
LOOPFILTER		100.000 
#
IEEE64_VERSION_CODE 1
#
# Shim currents 
#
SHIM_SETTING [1 ]  -963.62859910   
SHIM_SETTING [2 ]  3717.11798795   
SHIM_SETTING [3 ]  -306.06725097   
SHIM_SETTING [4 ]  1472.61136135   
SHIM_SETTING [5 ]  24.61030000     
SHIM_SETTING [6 ]  -681.03722107   
SHIM_SETTING [7 ]  26.39814799     
SHIM_SETTING [8 ]  -218.94113722   
SHIM_SETTING [9 ]  344.61923632    
SHIM_SETTING [10]  193.29853028    
SHIM_SETTING [11]  0.00000000      
SHIM_SETTING [12]  3689.00000000   
SHIM_SETTING [13]  3689.00000000   
SHIM_SETTING [14]  -3814.52500000  
SHIM_SETTING [15]  -14188.36044764 
SHIM_SETTING [16]  18097.83870452  
SHIM_SETTING [17]  -5676.60761597  
SHIM_SETTING [18]  4847.76509222   
SHIM_SETTING [19]  -15938.31203082 
SHIM_SETTING [20]  8064.99863287   
SHIM_SETTING [21]  4306.45900000   
SHIM_SETTING [22]  -7767.10400000  
SHIM_SETTING [23]  -106.34900000   
SHIM_SETTING [24]  3791.34700000   
SHIM_SETTING [25]  13819.54100000  
SHIM_SETTING [26]  2135.90600000   
SHIM_SETTING [27]  -3814.52500000  
SHIM_SETTING [28]  3016.14738639   
SHIM_SETTING [29]  5033.80926613   
SHIM_SETTING [30]  7397.53646358   
SHIM_SETTING [31]  17284.44165683  
SHIM_SETTING [32]  -7570.33545060  
SHIM_SETTING [33]  15408.31035625  
SHIM_SETTING [34]  -2993.37721241  
SHIM_SETTING [35]  20358.22322611  
SHIM_SETTING [36]  10422.78440037  
SHIM_SETTING [37]  5413.94878464   
SHIM_SETTING [38]  -5700.89362049  
SHIM_SETTING [39]  7341.25829382   
SHIM_SETTING [40]  0.00000000      
