# Supplementary material for: Carboxylate Catalysis: A Catalytic O-Silylative Aldol Reaction of Aldehydes and Ethyl Diazoacetate
Source: J Org Chem. 2023 Sep 28;88(20):14396–403. doi: 10.1021/acs.joc.3c01304 (PMC10594658; doi:10.1021/acs.joc.3c01304)
Supplement: Supplementary file 2 — jo3c01304_si_002.zip [file jo3c01304_si_002.zip › NMR revised/9b/1H-1H COSY/audita.txt]

##TITLE= Audit trail, TopSpin 3.5 pl 7
##JCAMPDX= 5.01
##ORIGIN= Bruker BioSpin GmbH
##OWNER= nmr
$$ c:/data/Anton Bannykh OIC/nmr/OIC-207/2/audita.txt
##AUDIT TRAIL=  $$ (NUMBER, WHEN, WHO, WHERE, PROCESS, VERSION, WHAT)
(   1,<2021-11-17 10:35:29.363 +0200>,<nmr>,<HP>,<go4>,<TopSpin 3.5.7>,
      <created by zg
	started at 2021-11-17 10:13:24.212 +0200,
	POWCHK disabled, PULCHK disabled,
       configuration hash MD5:
       51 3D 1C 84 A6 82 41 82 E8 AD 97 1B C0 C6 57 4B
       data hash MD5: 2K * 256
       AB C4 D2 6A F7 74 D6 4C D9 BC 72 ED 3E 98 E9 31>)
##END=

$$ hash MD5
$$ 47 64 68 C8 C9 89 6F F4 BD 25 9C 27 FD 86 CA 67
