# Supplementary material for: Carboxylate Catalysis: A Catalytic O-Silylative Aldol Reaction of Aldehydes and Ethyl Diazoacetate
Source: J Org Chem. 2023 Sep 28;88(20):14396–403. doi: 10.1021/acs.joc.3c01304 (PMC10594658; doi:10.1021/acs.joc.3c01304)
Supplement: Supplementary file 2 — jo3c01304_si_002.zip [file jo3c01304_si_002.zip › NMR revised/9b/1H-1H COSY/acqu2]

##TITLE= Parameter file, TopSpin 3.5 pl 7
##JCAMPDX= 5.0
##DATATYPE= Parameter Values
##NPOINTS= 1	$$ modification sequence number
##ORIGIN= Bruker BioSpin GmbH
##OWNER= nmr
$$ 2021-11-17 10:11:57.255 +0200  nmr@HP
$$ c:\data\Anton Bannykh OIC\nmr/OIC-207/2/acqu2
$$ process C:\Bruker\TopSpin3.5pl7\prog\mod\edparproc.exe
##$ACQT0= 0
##$BF1= 500.3
##$FnMODE= 1
##$NUC1= <1H>
##$NusJSP= 0
##$NusT2= 1
##$NusTD= 0
##$O1= 2301.98
##$ProjAngle= 0
##$SFO1= 500.30230198
##$SW= 12
##$SW_h= 6003.62762376
##$TD= 256
##END=
