# Supplementary material for: Carboxylate Catalysis: A Catalytic O-Silylative Aldol Reaction of Aldehydes and Ethyl Diazoacetate
Source: J Org Chem. 2023 Sep 28;88(20):14396–403. doi: 10.1021/acs.joc.3c01304 (PMC10594658; doi:10.1021/acs.joc.3c01304)
Supplement: Supplementary file 2 — jo3c01304_si_002.zip [file jo3c01304_si_002.zip › NMR revised/9b/1H-1H COSY/scon2]

##TITLE= Parameter file, TopSpin 3.5 pl 7
##JCAMPDX= 5.0
##DATATYPE= Parameter Values
##NPOINTS= 1	$$ modification sequence number
##ORIGIN= Bruker BioSpin GmbH
##OWNER= nmr
$$ 2021-11-17 10:13:24.087 +0200  nmr@HP
$$ c:/data/Anton Bannykh OIC/nmr/OIC-207/2/scon2
$$ process C:\Bruker\TopSpin3.5pl7\prog\mod\go4.exe
##$BLKTR= (0..19)
3 3 3 3 3 3 3 3 3 3 3 3 3 3 3 3 3 3 3 3
##$DE1= 4.5
##$DEADC= 0.5
##$DEPA= 4.5
##$DERX= 1.5
##$FILCOR= 0
##$GRADCHAN= 0
##$GRADPRE= (0..1)
10 10
##$HD_BLKTR= (0..19)
1 1 1 1 1 1 1 1 1 1 1 1 1 1 1 1 1 1 1 1
##$HD_DE1= 5
##$HD_DEADC= 0
##$HD_DEPA= 2.5
##$HD_DERX= 0
##END=
