# Supplementary material for: Carboxylate Catalysis: A Catalytic O-Silylative Aldol Reaction of Aldehydes and Ethyl Diazoacetate
Source: J Org Chem. 2023 Sep 28;88(20):14396–403. doi: 10.1021/acs.joc.3c01304 (PMC10594658; doi:10.1021/acs.joc.3c01304)
Supplement: Supplementary file 2 — jo3c01304_si_002.zip [file jo3c01304_si_002.zip › NMR revised/9b/HSQC/audita.txt]

##TITLE= Audit trail, TopSpin 3.5 pl 7
##JCAMPDX= 5.01
##ORIGIN= Bruker BioSpin GmbH
##OWNER= nmr
$$ c:/Data/Anton Bannykh OIC/nmr/OIC-207/3/audita.txt
##AUDIT TRAIL=  $$ (NUMBER, WHEN, WHO, WHERE, PROCESS, VERSION, WHAT)
(   1,<2021-11-17 10:56:05.495 +0200>,<nmr>,<HP>,<go4>,<TopSpin 3.5.7>,
      <created by zg
	started at 2021-11-17 10:48:07.116 +0200,
	POWCHK disabled, PULCHK disabled,
       configuration hash MD5:
       51 3D 1C 84 A6 82 41 82 E8 AD 97 1B C0 C6 57 4B
       data hash MD5: 2K * 128
       44 FE 80 AE 93 31 EE D8 27 88 91 E6 3E B7 2C C1>)
##END=

$$ hash MD5
$$ CA BA 21 0B 4D 3C 1F B9 59 96 BC A2 6B 86 25 71
