# Supplementary material for: Carboxylate Catalysis: A Catalytic O-Silylative Aldol Reaction of Aldehydes and Ethyl Diazoacetate
Source: J Org Chem. 2023 Sep 28;88(20):14396–403. doi: 10.1021/acs.joc.3c01304 (PMC10594658; doi:10.1021/acs.joc.3c01304)
Supplement: Supplementary file 2 — jo3c01304_si_002.zip [file jo3c01304_si_002.zip › NMR revised/9b/HSQC/spnam7]

##TITLE= Parameter file, TopSpin 3.5 pl 6
##JCAMPDX= 5.0
##DATATYPE= Parameter Values
##NPOINTS= 4001	$$ modification sequence number
##ORIGIN= Bruker BioSpin GmbH
##OWNER= nmr
$$ 2019-09-27 17:29:34.295 +0300  nmr@HP
$$ C:\Bruker\TopSpin3.5pl6\exp\stan\nmr\lists\wave\user\Crp60comp.4
$$ process C:\Bruker\TopSpin3.5pl6\prog\mod\toolserver.exe
##MINX= 0.00000000
##MAXX= 100.00000000
##MINY= 0.11107500
##MAXY= 359.96170000
##$SHAPE_ADDPHASE= 0
##$SHAPE_AMP= 100
##$SHAPE_BWFAC= 79.092
##$SHAPE_BWFAC50= 0
##$SHAPE_CALCBW= yes
##$SHAPE_CALCINTEG= yes
##$SHAPE_EXMODE= <Adiabatic>
##$SHAPE_EXPAND= <>
##$SHAPE_EXPANDCF= (0..143)
0 0 0 0 0 0 0 0 0 0 0 0 0 0 0 0 0 0 0 0 0 0 0 0 0 0 0 0 0 0 0 0 0 0 0 0
0 0 0 0 0 0 0 0 0 0 0 0 0 0 0 0 0 0 0 0 0 0 0 0 0 0 0 0 0 0 0 0 0 0 0 0
0 0 0 0 0 0 0 0 0 0 0 0 0 0 0 0 0 0 0 0 0 0 0 0 0 0 0 0 0 0 0 0 0 0 0 0
0 0 0 0 0 0 0 0 0 0 0 0 0 0 0 0 0 0 0 0 0 0 0 0 0 0 0 0 0 0 0 0 0 0 0 0
##$SHAPE_EXPFAC= 0
##$SHAPE_FRACEND= 0
##$SHAPE_FRACORG= 0
##$SHAPE_FRACSTART= 0
##$SHAPE_INTEGFAC= 0.03618006
##$SHAPE_KEEPRES= yes
##$SHAPE_LENGTH= 2000
##$SHAPE_MAN= <>
##$SHAPE_MODE= 0
##$SHAPE_MODFREQ= 0
##$SHAPE_MODPHASE= 0
##$SHAPE_MODSCALE= 0
##$SHAPE_MODSW= 0
##$SHAPE_MODSWDIR= -1
##$SHAPE_NPOINTS= 4000
##$SHAPE_OFFS= <>
##$SHAPE_OFFSCOEFF= (0..47)
0 0 0 0 0 0 0 0 0 0 0 0 0 0 0 0 0 0 0 0 0 0 0 0 0 0 0 0 0 0 0 0 0 0 0 0
0 0 0 0 0 0 0 0 0 0 0 0
##$SHAPE_PARAMETER= <Type: CompositeSmoothedChirp Add Const. Phase -84.0>
##$SHAPE_REPHFAC= 0
##$SHAPE_RES= 0
##$SHAPE_SCALEFAC= 1
##$SHAPE_SCALETYPE= 0
##$SHAPE_SPOAL= 0
##$SHAPE_SPOFFS= 0
##$SHAPE_SPOPH= 0
##$SHAPE_TOTROT= 180
##$SHAPE_TYPE= <Inversion>
##$SHAPE_USER_DEF= 0
##$SHAPE_VERSION= 2.1
##$SHL_ADDPHASE= (0..15)
0 0 0 0 0 0 0 0 0 0 0 0 0 0 0 0
##$SHL_ALIGNOFFSET= (0..15)
0 0 0 0 0 0 0 0 0 0 0 0 0 0 0 0
##$SHL_AMP= (0..15)
100 0 0 0 0 0 0 0 0 0 0 0 0 0 0 0
##$SHL_AMPFAC= (0..15)
0 0 0 0 0 0 0 0 0 0 0 0 0 0 0 0
##$SHL_BETA= (0..15)
0 0 0 0 0 0 0 0 0 0 0 0 0 0 0 0
##$SHL_BWFAC= (0..15)
79.092 0 0 0 0 0 0 0 0 0 0 0 0 0 0 0
##$SHL_CALCBW= (0..15)
yes yes yes yes yes yes yes yes yes yes yes yes yes yes yes yes
##$SHL_CALCINTEG= (0..15)
yes yes yes yes yes yes yes yes yes yes yes yes yes yes yes yes
##$SHL_CENTERAMP= (0..15)
0 0 0 0 0 0 0 0 0 0 0 0 0 0 0 0
##$SHL_CYCNUM= (0..15)
0 0 0 0 0 0 0 0 0 0 0 0 0 0 0 0
##$SHL_DIPOLCPL= (0..15)
0 0 0 0 0 0 0 0 0 0 0 0 0 0 0 0
##$SHL_ENDAMP= (0..15)
0 0 0 0 0 0 0 0 0 0 0 0 0 0 0 0
##$SHL_EXMODE= (0..15)
<Adiabatic> <> <> <> <> <> <> <> <> <> <> <> <> <> <> <>
##$SHL_EXPAND= (0..15)
<> <> <> <> <> <> <> <> <> <> <> <> <> <> <> <>
##$SHL_EXPANDCF0= (0..143)
0 0 0 0 0 0 0 0 0 0 0 0 0 0 0 0 0 0 0 0 0 0 0 0 0 0 0 0 0 0 0 0 0 0 0 0
0 0 0 0 0 0 0 0 0 0 0 0 0 0 0 0 0 0 0 0 0 0 0 0 0 0 0 0 0 0 0 0 0 0 0 0
0 0 0 0 0 0 0 0 0 0 0 0 0 0 0 0 0 0 0 0 0 0 0 0 0 0 0 0 0 0 0 0 0 0 0 0
0 0 0 0 0 0 0 0 0 0 0 0 0 0 0 0 0 0 0 0 0 0 0 0 0 0 0 0 0 0 0 0 0 0 0 0
##$SHL_EXPANDCF1= (0..143)
0 0 0 0 0 0 0 0 0 0 0 0 0 0 0 0 0 0 0 0 0 0 0 0 0 0 0 0 0 0 0 0 0 0 0 0
0 0 0 0 0 0 0 0 0 0 0 0 0 0 0 0 0 0 0 0 0 0 0 0 0 0 0 0 0 0 0 0 0 0 0 0
0 0 0 0 0 0 0 0 0 0 0 0 0 0 0 0 0 0 0 0 0 0 0 0 0 0 0 0 0 0 0 0 0 0 0 0
0 0 0 0 0 0 0 0 0 0 0 0 0 0 0 0 0 0 0 0 0 0 0 0 0 0 0 0 0 0 0 0 0 0 0 0
##$SHL_EXPANDCF10= (0..143)
0 0 0 0 0 0 0 0 0 0 0 0 0 0 0 0 0 0 0 0 0 0 0 0 0 0 0 0 0 0 0 0 0 0 0 0
0 0 0 0 0 0 0 0 0 0 0 0 0 0 0 0 0 0 0 0 0 0 0 0 0 0 0 0 0 0 0 0 0 0 0 0
0 0 0 0 0 0 0 0 0 0 0 0 0 0 0 0 0 0 0 0 0 0 0 0 0 0 0 0 0 0 0 0 0 0 0 0
0 0 0 0 0 0 0 0 0 0 0 0 0 0 0 0 0 0 0 0 0 0 0 0 0 0 0 0 0 0 0 0 0 0 0 0
##$SHL_EXPANDCF11= (0..143)
0 0 0 0 0 0 0 0 0 0 0 0 0 0 0 0 0 0 0 0 0 0 0 0 0 0 0 0 0 0 0 0 0 0 0 0
0 0 0 0 0 0 0 0 0 0 0 0 0 0 0 0 0 0 0 0 0 0 0 0 0 0 0 0 0 0 0 0 0 0 0 0
0 0 0 0 0 0 0 0 0 0 0 0 0 0 0 0 0 0 0 0 0 0 0 0 0 0 0 0 0 0 0 0 0 0 0 0
0 0 0 0 0 0 0 0 0 0 0 0 0 0 0 0 0 0 0 0 0 0 0 0 0 0 0 0 0 0 0 0 0 0 0 0
##$SHL_EXPANDCF12= (0..143)
0 0 0 0 0 0 0 0 0 0 0 0 0 0 0 0 0 0 0 0 0 0 0 0 0 0 0 0 0 0 0 0 0 0 0 0
0 0 0 0 0 0 0 0 0 0 0 0 0 0 0 0 0 0 0 0 0 0 0 0 0 0 0 0 0 0 0 0 0 0 0 0
0 0 0 0 0 0 0 0 0 0 0 0 0 0 0 0 0 0 0 0 0 0 0 0 0 0 0 0 0 0 0 0 0 0 0 0
0 0 0 0 0 0 0 0 0 0 0 0 0 0 0 0 0 0 0 0 0 0 0 0 0 0 0 0 0 0 0 0 0 0 0 0
##$SHL_EXPANDCF13= (0..143)
0 0 0 0 0 0 0 0 0 0 0 0 0 0 0 0 0 0 0 0 0 0 0 0 0 0 0 0 0 0 0 0 0 0 0 0
0 0 0 0 0 0 0 0 0 0 0 0 0 0 0 0 0 0 0 0 0 0 0 0 0 0 0 0 0 0 0 0 0 0 0 0
0 0 0 0 0 0 0 0 0 0 0 0 0 0 0 0 0 0 0 0 0 0 0 0 0 0 0 0 0 0 0 0 0 0 0 0
0 0 0 0 0 0 0 0 0 0 0 0 0 0 0 0 0 0 0 0 0 0 0 0 0 0 0 0 0 0 0 0 0 0 0 0
##$SHL_EXPANDCF14= (0..143)
0 0 0 0 0 0 0 0 0 0 0 0 0 0 0 0 0 0 0 0 0 0 0 0 0 0 0 0 0 0 0 0 0 0 0 0
0 0 0 0 0 0 0 0 0 0 0 0 0 0 0 0 0 0 0 0 0 0 0 0 0 0 0 0 0 0 0 0 0 0 0 0
0 0 0 0 0 0 0 0 0 0 0 0 0 0 0 0 0 0 0 0 0 0 0 0 0 0 0 0 0 0 0 0 0 0 0 0
0 0 0 0 0 0 0 0 0 0 0 0 0 0 0 0 0 0 0 0 0 0 0 0 0 0 0 0 0 0 0 0 0 0 0 0
##$SHL_EXPANDCF15= (0..143)
0 0 0 0 0 0 0 0 0 0 0 0 0 0 0 0 0 0 0 0 0 0 0 0 0 0 0 0 0 0 0 0 0 0 0 0
0 0 0 0 0 0 0 0 0 0 0 0 0 0 0 0 0 0 0 0 0 0 0 0 0 0 0 0 0 0 0 0 0 0 0 0
0 0 0 0 0 0 0 0 0 0 0 0 0 0 0 0 0 0 0 0 0 0 0 0 0 0 0 0 0 0 0 0 0 0 0 0
0 0 0 0 0 0 0 0 0 0 0 0 0 0 0 0 0 0 0 0 0 0 0 0 0 0 0 0 0 0 0 0 0 0 0 0
##$SHL_EXPANDCF2= (0..143)
0 0 0 0 0 0 0 0 0 0 0 0 0 0 0 0 0 0 0 0 0 0 0 0 0 0 0 0 0 0 0 0 0 0 0 0
0 0 0 0 0 0 0 0 0 0 0 0 0 0 0 0 0 0 0 0 0 0 0 0 0 0 0 0 0 0 0 0 0 0 0 0
0 0 0 0 0 0 0 0 0 0 0 0 0 0 0 0 0 0 0 0 0 0 0 0 0 0 0 0 0 0 0 0 0 0 0 0
0 0 0 0 0 0 0 0 0 0 0 0 0 0 0 0 0 0 0 0 0 0 0 0 0 0 0 0 0 0 0 0 0 0 0 0
##$SHL_EXPANDCF3= (0..143)
0 0 0 0 0 0 0 0 0 0 0 0 0 0 0 0 0 0 0 0 0 0 0 0 0 0 0 0 0 0 0 0 0 0 0 0
0 0 0 0 0 0 0 0 0 0 0 0 0 0 0 0 0 0 0 0 0 0 0 0 0 0 0 0 0 0 0 0 0 0 0 0
0 0 0 0 0 0 0 0 0 0 0 0 0 0 0 0 0 0 0 0 0 0 0 0 0 0 0 0 0 0 0 0 0 0 0 0
0 0 0 0 0 0 0 0 0 0 0 0 0 0 0 0 0 0 0 0 0 0 0 0 0 0 0 0 0 0 0 0 0 0 0 0
##$SHL_EXPANDCF4= (0..143)
0 0 0 0 0 0 0 0 0 0 0 0 0 0 0 0 0 0 0 0 0 0 0 0 0 0 0 0 0 0 0 0 0 0 0 0
0 0 0 0 0 0 0 0 0 0 0 0 0 0 0 0 0 0 0 0 0 0 0 0 0 0 0 0 0 0 0 0 0 0 0 0
0 0 0 0 0 0 0 0 0 0 0 0 0 0 0 0 0 0 0 0 0 0 0 0 0 0 0 0 0 0 0 0 0 0 0 0
0 0 0 0 0 0 0 0 0 0 0 0 0 0 0 0 0 0 0 0 0 0 0 0 0 0 0 0 0 0 0 0 0 0 0 0
##$SHL_EXPANDCF5= (0..143)
0 0 0 0 0 0 0 0 0 0 0 0 0 0 0 0 0 0 0 0 0 0 0 0 0 0 0 0 0 0 0 0 0 0 0 0
0 0 0 0 0 0 0 0 0 0 0 0 0 0 0 0 0 0 0 0 0 0 0 0 0 0 0 0 0 0 0 0 0 0 0 0
0 0 0 0 0 0 0 0 0 0 0 0 0 0 0 0 0 0 0 0 0 0 0 0 0 0 0 0 0 0 0 0 0 0 0 0
0 0 0 0 0 0 0 0 0 0 0 0 0 0 0 0 0 0 0 0 0 0 0 0 0 0 0 0 0 0 0 0 0 0 0 0
##$SHL_EXPANDCF6= (0..143)
0 0 0 0 0 0 0 0 0 0 0 0 0 0 0 0 0 0 0 0 0 0 0 0 0 0 0 0 0 0 0 0 0 0 0 0
0 0 0 0 0 0 0 0 0 0 0 0 0 0 0 0 0 0 0 0 0 0 0 0 0 0 0 0 0 0 0 0 0 0 0 0
0 0 0 0 0 0 0 0 0 0 0 0 0 0 0 0 0 0 0 0 0 0 0 0 0 0 0 0 0 0 0 0 0 0 0 0
0 0 0 0 0 0 0 0 0 0 0 0 0 0 0 0 0 0 0 0 0 0 0 0 0 0 0 0 0 0 0 0 0 0 0 0
##$SHL_EXPANDCF7= (0..143)
0 0 0 0 0 0 0 0 0 0 0 0 0 0 0 0 0 0 0 0 0 0 0 0 0 0 0 0 0 0 0 0 0 0 0 0
0 0 0 0 0 0 0 0 0 0 0 0 0 0 0 0 0 0 0 0 0 0 0 0 0 0 0 0 0 0 0 0 0 0 0 0
0 0 0 0 0 0 0 0 0 0 0 0 0 0 0 0 0 0 0 0 0 0 0 0 0 0 0 0 0 0 0 0 0 0 0 0
0 0 0 0 0 0 0 0 0 0 0 0 0 0 0 0 0 0 0 0 0 0 0 0 0 0 0 0 0 0 0 0 0 0 0 0
##$SHL_EXPANDCF8= (0..143)
0 0 0 0 0 0 0 0 0 0 0 0 0 0 0 0 0 0 0 0 0 0 0 0 0 0 0 0 0 0 0 0 0 0 0 0
0 0 0 0 0 0 0 0 0 0 0 0 0 0 0 0 0 0 0 0 0 0 0 0 0 0 0 0 0 0 0 0 0 0 0 0
0 0 0 0 0 0 0 0 0 0 0 0 0 0 0 0 0 0 0 0 0 0 0 0 0 0 0 0 0 0 0 0 0 0 0 0
0 0 0 0 0 0 0 0 0 0 0 0 0 0 0 0 0 0 0 0 0 0 0 0 0 0 0 0 0 0 0 0 0 0 0 0
##$SHL_EXPANDCF9= (0..143)
0 0 0 0 0 0 0 0 0 0 0 0 0 0 0 0 0 0 0 0 0 0 0 0 0 0 0 0 0 0 0 0 0 0 0 0
0 0 0 0 0 0 0 0 0 0 0 0 0 0 0 0 0 0 0 0 0 0 0 0 0 0 0 0 0 0 0 0 0 0 0 0
0 0 0 0 0 0 0 0 0 0 0 0 0 0 0 0 0 0 0 0 0 0 0 0 0 0 0 0 0 0 0 0 0 0 0 0
0 0 0 0 0 0 0 0 0 0 0 0 0 0 0 0 0 0 0 0 0 0 0 0 0 0 0 0 0 0 0 0 0 0 0 0
##$SHL_EXPFAC= (0..15)
0 0 0 0 0 0 0 0 0 0 0 0 0 0 0 0
##$SHL_FRACEND= (0..15)
0 0 0 0 0 0 0 0 0 0 0 0 0 0 0 0
##$SHL_FRACORG= (0..15)
0 0 0 0 0 0 0 0 0 0 0 0 0 0 0 0
##$SHL_FRACSTART= (0..15)
0 0 0 0 0 0 0 0 0 0 0 0 0 0 0 0
##$SHL_FULLHALF= (0..15)
0 0 0 0 0 0 0 0 0 0 0 0 0 0 0 0
##$SHL_FUNCAMP= (0..15)
0 0 0 0 0 0 0 0 0 0 0 0 0 0 0 0
##$SHL_FUNCTION= (0..15)
<User> <> <> <> <> <> <> <> <> <> <> <> <> <> <> <>
##$SHL_GCO= (0..15)
<> <> <> <> <> <> <> <> <> <> <> <> <> <> <> <>
##$SHL_GCOCOEFFS0= (0..59)
0 0 0 0 0 0 0 0 0 0 0 0 0 0 0 0 0 0 0 0 0 0 0 0 0 0 0 0 0 0 0 0 0 0 0 0
0 0 0 0 0 0 0 0 0 0 0 0 0 0 0 0 0 0 0 0 0 0 0 0
##$SHL_GCOCOEFFS1= (0..59)
0 0 0 0 0 0 0 0 0 0 0 0 0 0 0 0 0 0 0 0 0 0 0 0 0 0 0 0 0 0 0 0 0 0 0 0
0 0 0 0 0 0 0 0 0 0 0 0 0 0 0 0 0 0 0 0 0 0 0 0
##$SHL_GCOCOEFFS10= (0..59)
0 0 0 0 0 0 0 0 0 0 0 0 0 0 0 0 0 0 0 0 0 0 0 0 0 0 0 0 0 0 0 0 0 0 0 0
0 0 0 0 0 0 0 0 0 0 0 0 0 0 0 0 0 0 0 0 0 0 0 0
##$SHL_GCOCOEFFS11= (0..59)
0 0 0 0 0 0 0 0 0 0 0 0 0 0 0 0 0 0 0 0 0 0 0 0 0 0 0 0 0 0 0 0 0 0 0 0
0 0 0 0 0 0 0 0 0 0 0 0 0 0 0 0 0 0 0 0 0 0 0 0
##$SHL_GCOCOEFFS12= (0..59)
0 0 0 0 0 0 0 0 0 0 0 0 0 0 0 0 0 0 0 0 0 0 0 0 0 0 0 0 0 0 0 0 0 0 0 0
0 0 0 0 0 0 0 0 0 0 0 0 0 0 0 0 0 0 0 0 0 0 0 0
##$SHL_GCOCOEFFS13= (0..59)
0 0 0 0 0 0 0 0 0 0 0 0 0 0 0 0 0 0 0 0 0 0 0 0 0 0 0 0 0 0 0 0 0 0 0 0
0 0 0 0 0 0 0 0 0 0 0 0 0 0 0 0 0 0 0 0 0 0 0 0
##$SHL_GCOCOEFFS14= (0..59)
0 0 0 0 0 0 0 0 0 0 0 0 0 0 0 0 0 0 0 0 0 0 0 0 0 0 0 0 0 0 0 0 0 0 0 0
0 0 0 0 0 0 0 0 0 0 0 0 0 0 0 0 0 0 0 0 0 0 0 0
##$SHL_GCOCOEFFS15= (0..59)
0 0 0 0 0 0 0 0 0 0 0 0 0 0 0 0 0 0 0 0 0 0 0 0 0 0 0 0 0 0 0 0 0 0 0 0
0 0 0 0 0 0 0 0 0 0 0 0 0 0 0 0 0 0 0 0 0 0 0 0
##$SHL_GCOCOEFFS2= (0..59)
0 0 0 0 0 0 0 0 0 0 0 0 0 0 0 0 0 0 0 0 0 0 0 0 0 0 0 0 0 0 0 0 0 0 0 0
0 0 0 0 0 0 0 0 0 0 0 0 0 0 0 0 0 0 0 0 0 0 0 0
##$SHL_GCOCOEFFS3= (0..59)
0 0 0 0 0 0 0 0 0 0 0 0 0 0 0 0 0 0 0 0 0 0 0 0 0 0 0 0 0 0 0 0 0 0 0 0
0 0 0 0 0 0 0 0 0 0 0 0 0 0 0 0 0 0 0 0 0 0 0 0
##$SHL_GCOCOEFFS4= (0..59)
0 0 0 0 0 0 0 0 0 0 0 0 0 0 0 0 0 0 0 0 0 0 0 0 0 0 0 0 0 0 0 0 0 0 0 0
0 0 0 0 0 0 0 0 0 0 0 0 0 0 0 0 0 0 0 0 0 0 0 0
##$SHL_GCOCOEFFS5= (0..59)
0 0 0 0 0 0 0 0 0 0 0 0 0 0 0 0 0 0 0 0 0 0 0 0 0 0 0 0 0 0 0 0 0 0 0 0
0 0 0 0 0 0 0 0 0 0 0 0 0 0 0 0 0 0 0 0 0 0 0 0
##$SHL_GCOCOEFFS6= (0..59)
0 0 0 0 0 0 0 0 0 0 0 0 0 0 0 0 0 0 0 0 0 0 0 0 0 0 0 0 0 0 0 0 0 0 0 0
0 0 0 0 0 0 0 0 0 0 0 0 0 0 0 0 0 0 0 0 0 0 0 0
##$SHL_GCOCOEFFS7= (0..59)
0 0 0 0 0 0 0 0 0 0 0 0 0 0 0 0 0 0 0 0 0 0 0 0 0 0 0 0 0 0 0 0 0 0 0 0
0 0 0 0 0 0 0 0 0 0 0 0 0 0 0 0 0 0 0 0 0 0 0 0
##$SHL_GCOCOEFFS8= (0..59)
0 0 0 0 0 0 0 0 0 0 0 0 0 0 0 0 0 0 0 0 0 0 0 0 0 0 0 0 0 0 0 0 0 0 0 0
0 0 0 0 0 0 0 0 0 0 0 0 0 0 0 0 0 0 0 0 0 0 0 0
##$SHL_GCOCOEFFS9= (0..59)
0 0 0 0 0 0 0 0 0 0 0 0 0 0 0 0 0 0 0 0 0 0 0 0 0 0 0 0 0 0 0 0 0 0 0 0
0 0 0 0 0 0 0 0 0 0 0 0 0 0 0 0 0 0 0 0 0 0 0 0
##$SHL_INTEGFAC= (0..15)
0.03618006 0 0 0 0 0 0 0 0 0 0 0 0 0 0 0
##$SHL_LB= (0..15)
0 0 0 0 0 0 0 0 0 0 0 0 0 0 0 0
##$SHL_LEFTLIMIT= (0..15)
0 0 0 0 0 0 0 0 0 0 0 0 0 0 0 0
##$SHL_LENGTH= (0..15)
2000 0 0 0 0 0 0 0 0 0 0 0 0 0 0 0
##$SHL_MAN= (0..15)
<> <> <> <> <> <> <> <> <> <> <> <> <> <> <> <>
##$SHL_MEANAMP= (0..15)
0 0 0 0 0 0 0 0 0 0 0 0 0 0 0 0
##$SHL_MODAMP= (0..15)
0 0 0 0 0 0 0 0 0 0 0 0 0 0 0 0
##$SHL_MODE= (0..15)
0 0 0 0 0 0 0 0 0 0 0 0 0 0 0 0
##$SHL_MODFREQ= (0..15)
0 0 0 0 0 0 0 0 0 0 0 0 0 0 0 0
##$SHL_MODPHASE= (0..15)
0 0 0 0 0 0 0 0 0 0 0 0 0 0 0 0
##$SHL_MODSCALE= (0..15)
0 0 0 0 0 0 0 0 0 0 0 0 0 0 0 0
##$SHL_MODSW= (0..15)
0 0 0 0 0 0 0 0 0 0 0 0 0 0 0 0
##$SHL_MODSWDIR= (0..15)
-1 -1 -1 -1 -1 -1 -1 -1 -1 -1 -1 -1 -1 -1 -1 -1
##$SHL_MU= (0..15)
0 0 0 0 0 0 0 0 0 0 0 0 0 0 0 0
##$SHL_NPOINTS= (0..15)
4000 0 0 0 0 0 0 0 0 0 0 0 0 0 0 0
##$SHL_OFFS= (0..15)
<> <> <> <> <> <> <> <> <> <> <> <> <> <> <> <>
##$SHL_OFFSCOEFF0= (0..47)
0 0 0 0 0 0 0 0 0 0 0 0 0 0 0 0 0 0 0 0 0 0 0 0 0 0 0 0 0 0 0 0 0 0 0 0
0 0 0 0 0 0 0 0 0 0 0 0
##$SHL_OFFSCOEFF1= (0..47)
0 0 0 0 0 0 0 0 0 0 0 0 0 0 0 0 0 0 0 0 0 0 0 0 0 0 0 0 0 0 0 0 0 0 0 0
0 0 0 0 0 0 0 0 0 0 0 0
##$SHL_OFFSCOEFF10= (0..47)
0 0 0 0 0 0 0 0 0 0 0 0 0 0 0 0 0 0 0 0 0 0 0 0 0 0 0 0 0 0 0 0 0 0 0 0
0 0 0 0 0 0 0 0 0 0 0 0
##$SHL_OFFSCOEFF11= (0..47)
0 0 0 0 0 0 0 0 0 0 0 0 0 0 0 0 0 0 0 0 0 0 0 0 0 0 0 0 0 0 0 0 0 0 0 0
0 0 0 0 0 0 0 0 0 0 0 0
##$SHL_OFFSCOEFF12= (0..47)
0 0 0 0 0 0 0 0 0 0 0 0 0 0 0 0 0 0 0 0 0 0 0 0 0 0 0 0 0 0 0 0 0 0 0 0
0 0 0 0 0 0 0 0 0 0 0 0
##$SHL_OFFSCOEFF13= (0..47)
0 0 0 0 0 0 0 0 0 0 0 0 0 0 0 0 0 0 0 0 0 0 0 0 0 0 0 0 0 0 0 0 0 0 0 0
0 0 0 0 0 0 0 0 0 0 0 0
##$SHL_OFFSCOEFF14= (0..47)
0 0 0 0 0 0 0 0 0 0 0 0 0 0 0 0 0 0 0 0 0 0 0 0 0 0 0 0 0 0 0 0 0 0 0 0
0 0 0 0 0 0 0 0 0 0 0 0
##$SHL_OFFSCOEFF15= (0..47)
0 0 0 0 0 0 0 0 0 0 0 0 0 0 0 0 0 0 0 0 0 0 0 0 0 0 0 0 0 0 0 0 0 0 0 0
0 0 0 0 0 0 0 0 0 0 0 0
##$SHL_OFFSCOEFF2= (0..47)
0 0 0 0 0 0 0 0 0 0 0 0 0 0 0 0 0 0 0 0 0 0 0 0 0 0 0 0 0 0 0 0 0 0 0 0
0 0 0 0 0 0 0 0 0 0 0 0
##$SHL_OFFSCOEFF3= (0..47)
0 0 0 0 0 0 0 0 0 0 0 0 0 0 0 0 0 0 0 0 0 0 0 0 0 0 0 0 0 0 0 0 0 0 0 0
0 0 0 0 0 0 0 0 0 0 0 0
##$SHL_OFFSCOEFF4= (0..47)
0 0 0 0 0 0 0 0 0 0 0 0 0 0 0 0 0 0 0 0 0 0 0 0 0 0 0 0 0 0 0 0 0 0 0 0
0 0 0 0 0 0 0 0 0 0 0 0
##$SHL_OFFSCOEFF5= (0..47)
0 0 0 0 0 0 0 0 0 0 0 0 0 0 0 0 0 0 0 0 0 0 0 0 0 0 0 0 0 0 0 0 0 0 0 0
0 0 0 0 0 0 0 0 0 0 0 0
##$SHL_OFFSCOEFF6= (0..47)
0 0 0 0 0 0 0 0 0 0 0 0 0 0 0 0 0 0 0 0 0 0 0 0 0 0 0 0 0 0 0 0 0 0 0 0
0 0 0 0 0 0 0 0 0 0 0 0
##$SHL_OFFSCOEFF7= (0..47)
0 0 0 0 0 0 0 0 0 0 0 0 0 0 0 0 0 0 0 0 0 0 0 0 0 0 0 0 0 0 0 0 0 0 0 0
0 0 0 0 0 0 0 0 0 0 0 0
##$SHL_OFFSCOEFF8= (0..47)
0 0 0 0 0 0 0 0 0 0 0 0 0 0 0 0 0 0 0 0 0 0 0 0 0 0 0 0 0 0 0 0 0 0 0 0
0 0 0 0 0 0 0 0 0 0 0 0
##$SHL_OFFSCOEFF9= (0..47)
0 0 0 0 0 0 0 0 0 0 0 0 0 0 0 0 0 0 0 0 0 0 0 0 0 0 0 0 0 0 0 0 0 0 0 0
0 0 0 0 0 0 0 0 0 0 0 0
##$SHL_PHASE= (0..15)
0 0 0 0 0 0 0 0 0 0 0 0 0 0 0 0
##$SHL_PHASEFAC= (0..15)
0 0 0 0 0 0 0 0 0 0 0 0 0 0 0 0
##$SHL_POWERINDEX= (0..15)
0 0 0 0 0 0 0 0 0 0 0 0 0 0 0 0
##$SHL_QUADCOEFF= (0..15)
0 0 0 0 0 0 0 0 0 0 0 0 0 0 0 0
##$SHL_RIGHTLIMIT= (0..15)
0 0 0 0 0 0 0 0 0 0 0 0 0 0 0 0
##$SHL_SCALEFACTOR= (0..15)
1 1 1 1 1 1 1 1 1 1 1 1 1 1 1 1
##$SHL_SF= (0..15)
<> <> <> <> <> <> <> <> <> <> <> <> <> <> <> <>
##$SHL_SFCOEFFS0= (0..200)
0 0 0 0 0 0 0 0 0 0 0 0 0 0 0 0 0 0 0 0 0 0 0 0 0 0 0 0 0 0 0 0 0 0 0 0
0 0 0 0 0 0 0 0 0 0 0 0 0 0 0 0 0 0 0 0 0 0 0 0 0 0 0 0 0 0 0 0 0 0 0 0
0 0 0 0 0 0 0 0 0 0 0 0 0 0 0 0 0 0 0 0 0 0 0 0 0 0 0 0 0 0 0 0 0 0 0 0
0 0 0 0 0 0 0 0 0 0 0 0 0 0 0 0 0 0 0 0 0 0 0 0 0 0 0 0 0 0 0 0 0 0 0 0
0 0 0 0 0 0 0 0 0 0 0 0 0 0 0 0 0 0 0 0 0 0 0 0 0 0 0 0 0 0 0 0 0 0 0 0
0 0 0 0 0 0 0 0 0 0 0 0 0 0 0 0 0 0 0 0 0
##$SHL_SFCOEFFS1= (0..200)
0 0 0 0 0 0 0 0 0 0 0 0 0 0 0 0 0 0 0 0 0 0 0 0 0 0 0 0 0 0 0 0 0 0 0 0
0 0 0 0 0 0 0 0 0 0 0 0 0 0 0 0 0 0 0 0 0 0 0 0 0 0 0 0 0 0 0 0 0 0 0 0
0 0 0 0 0 0 0 0 0 0 0 0 0 0 0 0 0 0 0 0 0 0 0 0 0 0 0 0 0 0 0 0 0 0 0 0
0 0 0 0 0 0 0 0 0 0 0 0 0 0 0 0 0 0 0 0 0 0 0 0 0 0 0 0 0 0 0 0 0 0 0 0
0 0 0 0 0 0 0 0 0 0 0 0 0 0 0 0 0 0 0 0 0 0 0 0 0 0 0 0 0 0 0 0 0 0 0 0
0 0 0 0 0 0 0 0 0 0 0 0 0 0 0 0 0 0 0 0 0
##$SHL_SFCOEFFS10= (0..200)
0 0 0 0 0 0 0 0 0 0 0 0 0 0 0 0 0 0 0 0 0 0 0 0 0 0 0 0 0 0 0 0 0 0 0 0
0 0 0 0 0 0 0 0 0 0 0 0 0 0 0 0 0 0 0 0 0 0 0 0 0 0 0 0 0 0 0 0 0 0 0 0
0 0 0 0 0 0 0 0 0 0 0 0 0 0 0 0 0 0 0 0 0 0 0 0 0 0 0 0 0 0 0 0 0 0 0 0
0 0 0 0 0 0 0 0 0 0 0 0 0 0 0 0 0 0 0 0 0 0 0 0 0 0 0 0 0 0 0 0 0 0 0 0
0 0 0 0 0 0 0 0 0 0 0 0 0 0 0 0 0 0 0 0 0 0 0 0 0 0 0 0 0 0 0 0 0 0 0 0
0 0 0 0 0 0 0 0 0 0 0 0 0 0 0 0 0 0 0 0 0
##$SHL_SFCOEFFS11= (0..200)
0 0 0 0 0 0 0 0 0 0 0 0 0 0 0 0 0 0 0 0 0 0 0 0 0 0 0 0 0 0 0 0 0 0 0 0
0 0 0 0 0 0 0 0 0 0 0 0 0 0 0 0 0 0 0 0 0 0 0 0 0 0 0 0 0 0 0 0 0 0 0 0
0 0 0 0 0 0 0 0 0 0 0 0 0 0 0 0 0 0 0 0 0 0 0 0 0 0 0 0 0 0 0 0 0 0 0 0
0 0 0 0 0 0 0 0 0 0 0 0 0 0 0 0 0 0 0 0 0 0 0 0 0 0 0 0 0 0 0 0 0 0 0 0
0 0 0 0 0 0 0 0 0 0 0 0 0 0 0 0 0 0 0 0 0 0 0 0 0 0 0 0 0 0 0 0 0 0 0 0
0 0 0 0 0 0 0 0 0 0 0 0 0 0 0 0 0 0 0 0 0
##$SHL_SFCOEFFS12= (0..200)
0 0 0 0 0 0 0 0 0 0 0 0 0 0 0 0 0 0 0 0 0 0 0 0 0 0 0 0 0 0 0 0 0 0 0 0
0 0 0 0 0 0 0 0 0 0 0 0 0 0 0 0 0 0 0 0 0 0 0 0 0 0 0 0 0 0 0 0 0 0 0 0
0 0 0 0 0 0 0 0 0 0 0 0 0 0 0 0 0 0 0 0 0 0 0 0 0 0 0 0 0 0 0 0 0 0 0 0
0 0 0 0 0 0 0 0 0 0 0 0 0 0 0 0 0 0 0 0 0 0 0 0 0 0 0 0 0 0 0 0 0 0 0 0
0 0 0 0 0 0 0 0 0 0 0 0 0 0 0 0 0 0 0 0 0 0 0 0 0 0 0 0 0 0 0 0 0 0 0 0
0 0 0 0 0 0 0 0 0 0 0 0 0 0 0 0 0 0 0 0 0
##$SHL_SFCOEFFS13= (0..200)
0 0 0 0 0 0 0 0 0 0 0 0 0 0 0 0 0 0 0 0 0 0 0 0 0 0 0 0 0 0 0 0 0 0 0 0
0 0 0 0 0 0 0 0 0 0 0 0 0 0 0 0 0 0 0 0 0 0 0 0 0 0 0 0 0 0 0 0 0 0 0 0
0 0 0 0 0 0 0 0 0 0 0 0 0 0 0 0 0 0 0 0 0 0 0 0 0 0 0 0 0 0 0 0 0 0 0 0
0 0 0 0 0 0 0 0 0 0 0 0 0 0 0 0 0 0 0 0 0 0 0 0 0 0 0 0 0 0 0 0 0 0 0 0
0 0 0 0 0 0 0 0 0 0 0 0 0 0 0 0 0 0 0 0 0 0 0 0 0 0 0 0 0 0 0 0 0 0 0 0
0 0 0 0 0 0 0 0 0 0 0 0 0 0 0 0 0 0 0 0 0
##$SHL_SFCOEFFS14= (0..200)
0 0 0 0 0 0 0 0 0 0 0 0 0 0 0 0 0 0 0 0 0 0 0 0 0 0 0 0 0 0 0 0 0 0 0 0
0 0 0 0 0 0 0 0 0 0 0 0 0 0 0 0 0 0 0 0 0 0 0 0 0 0 0 0 0 0 0 0 0 0 0 0
0 0 0 0 0 0 0 0 0 0 0 0 0 0 0 0 0 0 0 0 0 0 0 0 0 0 0 0 0 0 0 0 0 0 0 0
0 0 0 0 0 0 0 0 0 0 0 0 0 0 0 0 0 0 0 0 0 0 0 0 0 0 0 0 0 0 0 0 0 0 0 0
0 0 0 0 0 0 0 0 0 0 0 0 0 0 0 0 0 0 0 0 0 0 0 0 0 0 0 0 0 0 0 0 0 0 0 0
0 0 0 0 0 0 0 0 0 0 0 0 0 0 0 0 0 0 0 0 0
##$SHL_SFCOEFFS15= (0..200)
0 0 0 0 0 0 0 0 0 0 0 0 0 0 0 0 0 0 0 0 0 0 0 0 0 0 0 0 0 0 0 0 0 0 0 0
0 0 0 0 0 0 0 0 0 0 0 0 0 0 0 0 0 0 0 0 0 0 0 0 0 0 0 0 0 0 0 0 0 0 0 0
0 0 0 0 0 0 0 0 0 0 0 0 0 0 0 0 0 0 0 0 0 0 0 0 0 0 0 0 0 0 0 0 0 0 0 0
0 0 0 0 0 0 0 0 0 0 0 0 0 0 0 0 0 0 0 0 0 0 0 0 0 0 0 0 0 0 0 0 0 0 0 0
0 0 0 0 0 0 0 0 0 0 0 0 0 0 0 0 0 0 0 0 0 0 0 0 0 0 0 0 0 0 0 0 0 0 0 0
0 0 0 0 0 0 0 0 0 0 0 0 0 0 0 0 0 0 0 0 0
##$SHL_SFCOEFFS2= (0..200)
0 0 0 0 0 0 0 0 0 0 0 0 0 0 0 0 0 0 0 0 0 0 0 0 0 0 0 0 0 0 0 0 0 0 0 0
0 0 0 0 0 0 0 0 0 0 0 0 0 0 0 0 0 0 0 0 0 0 0 0 0 0 0 0 0 0 0 0 0 0 0 0
0 0 0 0 0 0 0 0 0 0 0 0 0 0 0 0 0 0 0 0 0 0 0 0 0 0 0 0 0 0 0 0 0 0 0 0
0 0 0 0 0 0 0 0 0 0 0 0 0 0 0 0 0 0 0 0 0 0 0 0 0 0 0 0 0 0 0 0 0 0 0 0
0 0 0 0 0 0 0 0 0 0 0 0 0 0 0 0 0 0 0 0 0 0 0 0 0 0 0 0 0 0 0 0 0 0 0 0
0 0 0 0 0 0 0 0 0 0 0 0 0 0 0 0 0 0 0 0 0
##$SHL_SFCOEFFS3= (0..200)
0 0 0 0 0 0 0 0 0 0 0 0 0 0 0 0 0 0 0 0 0 0 0 0 0 0 0 0 0 0 0 0 0 0 0 0
0 0 0 0 0 0 0 0 0 0 0 0 0 0 0 0 0 0 0 0 0 0 0 0 0 0 0 0 0 0 0 0 0 0 0 0
0 0 0 0 0 0 0 0 0 0 0 0 0 0 0 0 0 0 0 0 0 0 0 0 0 0 0 0 0 0 0 0 0 0 0 0
0 0 0 0 0 0 0 0 0 0 0 0 0 0 0 0 0 0 0 0 0 0 0 0 0 0 0 0 0 0 0 0 0 0 0 0
0 0 0 0 0 0 0 0 0 0 0 0 0 0 0 0 0 0 0 0 0 0 0 0 0 0 0 0 0 0 0 0 0 0 0 0
0 0 0 0 0 0 0 0 0 0 0 0 0 0 0 0 0 0 0 0 0
##$SHL_SFCOEFFS4= (0..200)
0 0 0 0 0 0 0 0 0 0 0 0 0 0 0 0 0 0 0 0 0 0 0 0 0 0 0 0 0 0 0 0 0 0 0 0
0 0 0 0 0 0 0 0 0 0 0 0 0 0 0 0 0 0 0 0 0 0 0 0 0 0 0 0 0 0 0 0 0 0 0 0
0 0 0 0 0 0 0 0 0 0 0 0 0 0 0 0 0 0 0 0 0 0 0 0 0 0 0 0 0 0 0 0 0 0 0 0
0 0 0 0 0 0 0 0 0 0 0 0 0 0 0 0 0 0 0 0 0 0 0 0 0 0 0 0 0 0 0 0 0 0 0 0
0 0 0 0 0 0 0 0 0 0 0 0 0 0 0 0 0 0 0 0 0 0 0 0 0 0 0 0 0 0 0 0 0 0 0 0
0 0 0 0 0 0 0 0 0 0 0 0 0 0 0 0 0 0 0 0 0
##$SHL_SFCOEFFS5= (0..200)
0 0 0 0 0 0 0 0 0 0 0 0 0 0 0 0 0 0 0 0 0 0 0 0 0 0 0 0 0 0 0 0 0 0 0 0
0 0 0 0 0 0 0 0 0 0 0 0 0 0 0 0 0 0 0 0 0 0 0 0 0 0 0 0 0 0 0 0 0 0 0 0
0 0 0 0 0 0 0 0 0 0 0 0 0 0 0 0 0 0 0 0 0 0 0 0 0 0 0 0 0 0 0 0 0 0 0 0
0 0 0 0 0 0 0 0 0 0 0 0 0 0 0 0 0 0 0 0 0 0 0 0 0 0 0 0 0 0 0 0 0 0 0 0
0 0 0 0 0 0 0 0 0 0 0 0 0 0 0 0 0 0 0 0 0 0 0 0 0 0 0 0 0 0 0 0 0 0 0 0
0 0 0 0 0 0 0 0 0 0 0 0 0 0 0 0 0 0 0 0 0
##$SHL_SFCOEFFS6= (0..200)
0 0 0 0 0 0 0 0 0 0 0 0 0 0 0 0 0 0 0 0 0 0 0 0 0 0 0 0 0 0 0 0 0 0 0 0
0 0 0 0 0 0 0 0 0 0 0 0 0 0 0 0 0 0 0 0 0 0 0 0 0 0 0 0 0 0 0 0 0 0 0 0
0 0 0 0 0 0 0 0 0 0 0 0 0 0 0 0 0 0 0 0 0 0 0 0 0 0 0 0 0 0 0 0 0 0 0 0
0 0 0 0 0 0 0 0 0 0 0 0 0 0 0 0 0 0 0 0 0 0 0 0 0 0 0 0 0 0 0 0 0 0 0 0
0 0 0 0 0 0 0 0 0 0 0 0 0 0 0 0 0 0 0 0 0 0 0 0 0 0 0 0 0 0 0 0 0 0 0 0
0 0 0 0 0 0 0 0 0 0 0 0 0 0 0 0 0 0 0 0 0
##$SHL_SFCOEFFS7= (0..200)
0 0 0 0 0 0 0 0 0 0 0 0 0 0 0 0 0 0 0 0 0 0 0 0 0 0 0 0 0 0 0 0 0 0 0 0
0 0 0 0 0 0 0 0 0 0 0 0 0 0 0 0 0 0 0 0 0 0 0 0 0 0 0 0 0 0 0 0 0 0 0 0
0 0 0 0 0 0 0 0 0 0 0 0 0 0 0 0 0 0 0 0 0 0 0 0 0 0 0 0 0 0 0 0 0 0 0 0
0 0 0 0 0 0 0 0 0 0 0 0 0 0 0 0 0 0 0 0 0 0 0 0 0 0 0 0 0 0 0 0 0 0 0 0
0 0 0 0 0 0 0 0 0 0 0 0 0 0 0 0 0 0 0 0 0 0 0 0 0 0 0 0 0 0 0 0 0 0 0 0
0 0 0 0 0 0 0 0 0 0 0 0 0 0 0 0 0 0 0 0 0
##$SHL_SFCOEFFS8= (0..200)
0 0 0 0 0 0 0 0 0 0 0 0 0 0 0 0 0 0 0 0 0 0 0 0 0 0 0 0 0 0 0 0 0 0 0 0
0 0 0 0 0 0 0 0 0 0 0 0 0 0 0 0 0 0 0 0 0 0 0 0 0 0 0 0 0 0 0 0 0 0 0 0
0 0 0 0 0 0 0 0 0 0 0 0 0 0 0 0 0 0 0 0 0 0 0 0 0 0 0 0 0 0 0 0 0 0 0 0
0 0 0 0 0 0 0 0 0 0 0 0 0 0 0 0 0 0 0 0 0 0 0 0 0 0 0 0 0 0 0 0 0 0 0 0
0 0 0 0 0 0 0 0 0 0 0 0 0 0 0 0 0 0 0 0 0 0 0 0 0 0 0 0 0 0 0 0 0 0 0 0
0 0 0 0 0 0 0 0 0 0 0 0 0 0 0 0 0 0 0 0 0
##$SHL_SFCOEFFS9= (0..200)
0 0 0 0 0 0 0 0 0 0 0 0 0 0 0 0 0 0 0 0 0 0 0 0 0 0 0 0 0 0 0 0 0 0 0 0
0 0 0 0 0 0 0 0 0 0 0 0 0 0 0 0 0 0 0 0 0 0 0 0 0 0 0 0 0 0 0 0 0 0 0 0
0 0 0 0 0 0 0 0 0 0 0 0 0 0 0 0 0 0 0 0 0 0 0 0 0 0 0 0 0 0 0 0 0 0 0 0
0 0 0 0 0 0 0 0 0 0 0 0 0 0 0 0 0 0 0 0 0 0 0 0 0 0 0 0 0 0 0 0 0 0 0 0
0 0 0 0 0 0 0 0 0 0 0 0 0 0 0 0 0 0 0 0 0 0 0 0 0 0 0 0 0 0 0 0 0 0 0 0
0 0 0 0 0 0 0 0 0 0 0 0 0 0 0 0 0 0 0 0 0
##$SHL_SMOOTHED= (0..15)
0 0 0 0 0 0 0 0 0 0 0 0 0 0 0 0
##$SHL_SMOOTHING= (0..15)
0 0 0 0 0 0 0 0 0 0 0 0 0 0 0 0
##$SHL_SPOAL= (0..15)
0 0 0 0 0 0 0 0 0 0 0 0 0 0 0 0
##$SHL_SPOFFS= (0..15)
0 0 0 0 0 0 0 0 0 0 0 0 0 0 0 0
##$SHL_SPOPH= (0..15)
0 0 0 0 0 0 0 0 0 0 0 0 0 0 0 0
##$SHL_STARTAMP= (0..15)
0 0 0 0 0 0 0 0 0 0 0 0 0 0 0 0
##$SHL_SW= (0..15)
0 0 0 0 0 0 0 0 0 0 0 0 0 0 0 0
##$SHL_SWDIR= (0..15)
-1 -1 -1 -1 -1 -1 -1 -1 -1 -1 -1 -1 -1 -1 -1 -1
##$SHL_TANKAPPA= (0..15)
0 0 0 0 0 0 0 0 0 0 0 0 0 0 0 0
##$SHL_TOTROT= (0..15)
180 0 0 0 0 0 0 0 0 0 0 0 0 0 0 0
##$SHL_TRUNCLEV= (0..15)
0 0 0 0 0 0 0 0 0 0 0 0 0 0 0 0
##$SHL_TYPE= (0..15)
<Inversion> <> <> <> <> <> <> <> <> <> <> <> <> <> <> <>
##$SHL_WINDOWSIZE= (0..15)
0 0 0 0 0 0 0 0 0 0 0 0 0 0 0 0
##$SHL_ZETA= (0..15)
0 0 0 0 0 0 0 0 0 0 0 0 0 0 0 0
##NPOINTS= 4000
##XYPOINTS= (XY..XY)
0.000000, 183.301300
0.789337, 177.912200
1.578624, 172.533800
2.367813, 167.166200
3.156855, 161.809300
3.945700, 156.463300
4.734299, 151.128200
5.522603, 145.803700
6.310563, 140.490100
7.098130, 135.187300
7.885255, 129.895400
8.671888, 124.614200
9.457981, 119.343700
10.243480, 114.084100
11.028350, 108.835300
11.812530, 103.597300
12.595970, 98.370150
13.378630, 93.153750
14.160450, 87.948150
14.941390, 82.753350
15.721400, 77.569350
16.500440, 72.396150
17.278440, 67.233750
18.055370, 62.082150
18.831170, 56.941350
19.605790, 51.811350
20.379200, 46.692150
21.151340, 41.583750
21.922160, 36.486150
22.691610, 31.399350
23.459650, 26.323350
24.226230, 21.258150
24.991300, 16.203750
25.754810, 11.160150
26.516710, 6.127350
27.276970, 1.105350
28.035520, 356.094100
28.792330, 351.093700
29.547340, 346.104200
30.300520, 341.125300
31.051800, 336.157300
31.801150, 331.200100
32.548520, 326.253700
33.293860, 321.318200
34.037130, 316.393300
34.778280, 311.479300
35.517260, 306.576100
36.254020, 301.683700
36.988530, 296.802100
37.720730, 291.931400
38.450580, 287.071300
39.178040, 282.222100
39.903060, 277.383700
40.625590, 272.556100
41.345580, 267.739400
42.063010, 262.933300
42.777810, 258.138200
43.489940, 253.353700
44.199370, 248.580200
44.906040, 243.817400
45.609920, 239.065400
46.310950, 234.324100
47.009100, 229.593700
47.704310, 224.874100
48.396560, 220.165300
49.085790, 215.467400
49.771960, 210.780100
50.455030, 206.103800
51.134960, 201.438100
51.811700, 196.783400
52.485220, 192.139300
53.155460, 187.506200
53.822390, 182.883700
54.485970, 178.272100
55.146150, 173.671300
55.802900, 169.081300
56.456170, 164.502100
57.105920, 159.933700
57.752120, 155.376100
58.394710, 150.829300
59.033670, 146.293400
59.668950, 141.768200
60.300510, 137.253700
60.928320, 132.750100
61.552320, 128.257300
62.172500, 123.775400
62.788800, 119.304100
63.401180, 114.843800
64.009620, 110.394100
64.614070, 105.955300
65.214490, 101.527400
65.810850, 97.110150
66.403110, 92.703750
66.991240, 88.308150
67.575180, 83.923350
68.154920, 79.549350
68.730410, 75.186150
69.301620, 70.833750
69.868510, 66.492150
70.431050, 62.161350
70.989200, 57.841350
71.542930, 53.532150
72.092200, 49.233750
72.636980, 44.946150
73.177230, 40.669350
73.712920, 36.403350
74.244020, 32.148150
74.770490, 27.903750
75.292310, 23.670150
75.809430, 19.447350
76.321830, 15.235350
76.829480, 11.034150
77.332330, 6.843750
77.830370, 2.664150
78.323560, 358.495400
78.811870, 354.337300
79.295270, 350.190200
79.773730, 346.053700
80.247220, 341.928200
80.715710, 337.813300
81.179170, 333.709400
81.637570, 329.616100
82.090890, 325.533700
82.539090, 321.462100
82.982150, 317.401300
83.420030, 313.351400
83.852720, 309.312200
84.280190, 305.283700
84.702400, 301.266200
85.119340, 297.259300
85.530970, 293.263400
85.937280, 289.278100
86.338230, 285.303800
86.733800, 281.340100
87.123960, 277.387300
87.508700, 273.445300
87.887990, 269.514200
88.261800, 265.593800
88.630110, 261.684200
88.992900, 257.785400
89.350140, 253.897300
89.701820, 250.020200
90.047900, 246.153700
90.388380, 242.298100
90.723230, 238.453300
91.052420, 234.619300
91.375940, 230.796200
91.693760, 226.983800
92.005880, 223.182100
92.312260, 219.391400
92.612880, 215.611400
92.907740, 211.842100
93.196810, 208.083800
93.480080, 204.336100
93.757510, 200.599300
94.029110, 196.873300
94.294850, 193.158100
94.554710, 189.453700
94.808680, 185.760200
95.056750, 182.077400
95.298890, 178.405300
95.535100, 174.744200
95.765350, 171.093700
95.989630, 167.454200
96.207940, 163.825300
96.420250, 160.207400
96.626550, 156.600100
96.826830, 153.003700
97.021080, 149.418100
97.209280, 145.843400
97.391430, 142.279400
97.567510, 138.726100
97.737510, 135.183700
97.901420, 131.652100
98.059230, 128.131400
98.210930, 124.621300
98.356510, 121.122200
98.495970, 117.633700
98.629280, 114.156200
98.756460, 110.689300
98.877470, 107.233300
98.992330, 103.788100
99.101020, 100.353700
99.203540, 96.930150
99.299870, 93.517350
99.390020, 90.115350
99.473970, 86.724150
99.551730, 83.343750
99.623280, 79.974150
99.688630, 76.615350
99.747760, 73.267350
99.800690, 69.930150
99.847390, 66.603750
99.887870, 63.288150
99.922130, 59.983350
99.950160, 56.689350
99.971960, 53.406150
99.987540, 50.133750
99.996880, 46.872150
100.000000, 43.621350
100.000000, 40.381350
100.000000, 37.152150
100.000000, 33.933750
100.000000, 30.726150
100.000000, 27.529350
100.000000, 24.343350
100.000000, 21.168150
100.000000, 18.003750
100.000000, 14.850150
100.000000, 11.707350
100.000000, 8.575350
100.000000, 5.454150
100.000000, 2.343750
100.000000, 359.244200
100.000000, 356.155400
100.000000, 353.077300
100.000000, 350.010200
100.000000, 346.953700
100.000000, 343.908200
100.000000, 340.873400
100.000000, 337.849300
100.000000, 334.836200
100.000000, 331.833700
100.000000, 328.842200
100.000000, 325.861300
100.000000, 322.891400
100.000000, 319.932200
100.000000, 316.983800
100.000000, 314.046100
100.000000, 311.119300
100.000000, 308.203300
100.000000, 305.298100
100.000000, 302.403800
100.000000, 299.520100
100.000000, 296.647400
100.000000, 293.785300
100.000000, 290.934200
100.000000, 288.093700
100.000000, 285.264200
100.000000, 282.445300
100.000000, 279.637300
100.000000, 276.840200
100.000000, 274.053700
100.000000, 271.278200
100.000000, 268.513300
100.000000, 265.759400
100.000000, 263.016100
100.000000, 260.283800
100.000000, 257.562200
100.000000, 254.851300
100.000000, 252.151300
100.000000, 249.462100
100.000000, 246.783800
100.000000, 244.116100
100.000000, 241.459300
100.000000, 238.813300
100.000000, 236.178100
100.000000, 233.553700
100.000000, 230.940100
100.000000, 228.337400
100.000000, 225.745400
100.000000, 223.164200
100.000000, 220.593800
100.000000, 218.034200
100.000000, 215.485300
100.000000, 212.947300
100.000000, 210.420100
100.000000, 207.903800
100.000000, 205.398200
100.000000, 202.903400
100.000000, 200.419400
100.000000, 197.946200
100.000000, 195.483800
100.000000, 193.032200
100.000000, 190.591300
100.000000, 188.161300
100.000000, 185.742100
100.000000, 183.333700
100.000000, 180.936200
100.000000, 178.549400
100.000000, 176.173300
100.000000, 173.808200
100.000000, 171.453800
100.000000, 169.110100
100.000000, 166.777300
100.000000, 164.455300
100.000000, 162.144100
100.000000, 159.843700
100.000000, 157.554200
100.000000, 155.275300
100.000000, 153.007300
100.000000, 150.750200
100.000000, 148.503800
100.000000, 146.268100
100.000000, 144.043300
100.000000, 141.829300
100.000000, 139.626100
100.000000, 137.433800
100.000000, 135.252100
100.000000, 133.081400
100.000000, 130.921400
100.000000, 128.772200
100.000000, 126.633700
100.000000, 124.506100
100.000000, 122.389300
100.000000, 120.283300
100.000000, 118.188100
100.000000, 116.103700
100.000000, 114.030100
100.000000, 111.967300
100.000000, 109.915400
100.000000, 107.874100
100.000000, 105.843800
100.000000, 103.824100
100.000000, 101.815300
100.000000, 99.817350
100.000000, 97.830150
100.000000, 95.853750
100.000000, 93.888150
100.000000, 91.933350
100.000000, 89.989350
100.000000, 88.056150
100.000000, 86.133750
100.000000, 84.222150
100.000000, 82.321350
100.000000, 80.431350
100.000000, 78.552150
100.000000, 76.683750
100.000000, 74.826150
100.000000, 72.979350
100.000000, 71.143350
100.000000, 69.318150
100.000000, 67.503750
100.000000, 65.700150
100.000000, 63.907350
100.000000, 62.125350
100.000000, 60.354150
100.000000, 58.593750
100.000000, 56.844150
100.000000, 55.105350
100.000000, 53.377350
100.000000, 51.660150
100.000000, 49.953750
100.000000, 48.258150
100.000000, 46.573350
100.000000, 44.899350
100.000000, 43.236150
100.000000, 41.583750
100.000000, 39.942150
100.000000, 38.311350
100.000000, 36.691350
100.000000, 35.082150
100.000000, 33.483750
100.000000, 31.896150
100.000000, 30.319350
100.000000, 28.753350
100.000000, 27.198150
100.000000, 25.653750
100.000000, 24.120150
100.000000, 22.597350
100.000000, 21.085350
100.000000, 19.584150
100.000000, 18.093750
100.000000, 16.614150
100.000000, 15.145350
100.000000, 13.687350
100.000000, 12.240150
100.000000, 10.803750
100.000000, 9.378150
100.000000, 7.963350
100.000000, 6.559350
100.000000, 5.166150
100.000000, 3.783750
100.000000, 2.412150
100.000000, 1.051350
100.000000, 359.701400
100.000000, 358.362200
100.000000, 357.033800
100.000000, 355.716100
100.000000, 354.409400
100.000000, 353.113300
100.000000, 351.828200
100.000000, 350.553800
100.000000, 349.290200
100.000000, 348.037300
100.000000, 346.795400
100.000000, 345.564200
100.000000, 344.343800
100.000000, 343.134200
100.000000, 341.935300
100.000000, 340.747400
100.000000, 339.570200
100.000000, 338.403800
100.000000, 337.248200
100.000000, 336.103400
100.000000, 334.969300
100.000000, 333.846100
100.000000, 332.733800
100.000000, 331.632200
100.000000, 330.541300
100.000000, 329.461400
100.000000, 328.392200
100.000000, 327.333800
100.000000, 326.286200
100.000000, 325.249400
100.000000, 324.223400
100.000000, 323.208200
100.000000, 322.203800
100.000000, 321.210200
100.000000, 320.227400
100.000000, 319.255400
100.000000, 318.294200
100.000000, 317.343800
100.000000, 316.404200
100.000000, 315.475400
100.000000, 314.557400
100.000000, 313.650200
100.000000, 312.753700
100.000000, 311.868200
100.000000, 310.993300
100.000000, 310.129400
100.000000, 309.276200
100.000000, 308.433800
100.000000, 307.602200
100.000000, 306.781400
100.000000, 305.971400
100.000000, 305.172200
100.000000, 304.383800
100.000000, 303.606200
100.000000, 302.839300
100.000000, 302.083400
100.000000, 301.338200
100.000000, 300.603800
100.000000, 299.880200
100.000000, 299.167400
100.000000, 298.465400
100.000000, 297.774200
100.000000, 297.093800
100.000000, 296.424200
100.000000, 295.765400
100.000000, 295.117400
100.000000, 294.480200
100.000000, 293.853800
100.000000, 293.238200
100.000000, 292.633400
100.000000, 292.039400
100.000000, 291.456200
100.000000, 290.883700
100.000000, 290.322100
100.000000, 289.771400
100.000000, 289.231400
100.000000, 288.702200
100.000000, 288.183800
100.000000, 287.676200
100.000000, 287.179400
100.000000, 286.693400
100.000000, 286.218200
100.000000, 285.753700
100.000000, 285.300200
100.000000, 284.857400
100.000000, 284.425400
100.000000, 284.004200
100.000000, 283.593800
100.000000, 283.194200
100.000000, 282.805400
100.000000, 282.427400
100.000000, 282.060200
100.000000, 281.703800
100.000000, 281.358200
100.000000, 281.023400
100.000000, 280.699400
100.000000, 280.386200
100.000000, 280.083800
100.000000, 279.792200
100.000000, 279.511400
100.000000, 279.241400
100.000000, 278.982200
100.000000, 278.733800
100.000000, 278.496200
100.000000, 278.269400
100.000000, 278.053400
100.000000, 277.848200
100.000000, 277.653800
100.000000, 277.470200
100.000000, 277.297400
100.000000, 277.135400
100.000000, 276.984200
100.000000, 276.843800
100.000000, 276.714200
100.000000, 276.595400
100.000000, 276.487400
100.000000, 276.390200
100.000000, 276.303800
100.000000, 276.228200
100.000000, 276.163400
100.000000, 276.109400
100.000000, 276.066200
100.000000, 276.033800
100.000000, 276.012200
100.000000, 276.001400
100.000000, 276.001400
100.000000, 276.012200
100.000000, 276.033800
100.000000, 276.066200
100.000000, 276.109400
100.000000, 276.163400
100.000000, 276.228200
100.000000, 276.303800
100.000000, 276.390200
100.000000, 276.487400
100.000000, 276.595400
100.000000, 276.714200
100.000000, 276.843800
100.000000, 276.984200
100.000000, 277.135400
100.000000, 277.297400
100.000000, 277.470200
100.000000, 277.653800
100.000000, 277.848200
100.000000, 278.053400
100.000000, 278.269400
100.000000, 278.496200
100.000000, 278.733800
100.000000, 278.982200
100.000000, 279.241400
100.000000, 279.511400
100.000000, 279.792200
100.000000, 280.083800
100.000000, 280.386200
100.000000, 280.699400
100.000000, 281.023400
100.000000, 281.358200
100.000000, 281.703800
100.000000, 282.060200
100.000000, 282.427400
100.000000, 282.805400
100.000000, 283.194200
100.000000, 283.593800
100.000000, 284.004200
100.000000, 284.425400
100.000000, 284.857400
100.000000, 285.300200
100.000000, 285.753700
100.000000, 286.218200
100.000000, 286.693400
100.000000, 287.179400
100.000000, 287.676200
100.000000, 288.183800
100.000000, 288.702200
100.000000, 289.231400
100.000000, 289.771400
100.000000, 290.322100
100.000000, 290.883700
100.000000, 291.456200
100.000000, 292.039400
100.000000, 292.633400
100.000000, 293.238200
100.000000, 293.853800
100.000000, 294.480200
100.000000, 295.117400
100.000000, 295.765400
100.000000, 296.424200
100.000000, 297.093800
100.000000, 297.774200
100.000000, 298.465400
100.000000, 299.167400
100.000000, 299.880200
100.000000, 300.603800
100.000000, 301.338200
100.000000, 302.083400
100.000000, 302.839300
100.000000, 303.606200
100.000000, 304.383800
100.000000, 305.172200
100.000000, 305.971400
100.000000, 306.781400
100.000000, 307.602200
100.000000, 308.433800
100.000000, 309.276200
100.000000, 310.129400
100.000000, 310.993300
100.000000, 311.868200
100.000000, 312.753700
100.000000, 313.650200
100.000000, 314.557400
100.000000, 315.475400
100.000000, 316.404200
100.000000, 317.343800
100.000000, 318.294200
100.000000, 319.255400
100.000000, 320.227400
100.000000, 321.210200
100.000000, 322.203800
100.000000, 323.208200
100.000000, 324.223400
100.000000, 325.249400
100.000000, 326.286200
100.000000, 327.333800
100.000000, 328.392200
100.000000, 329.461400
100.000000, 330.541300
100.000000, 331.632200
100.000000, 332.733800
100.000000, 333.846100
100.000000, 334.969300
100.000000, 336.103400
100.000000, 337.248200
100.000000, 338.403800
100.000000, 339.570200
100.000000, 340.747400
100.000000, 341.935300
100.000000, 343.134200
100.000000, 344.343800
100.000000, 345.564200
100.000000, 346.795400
100.000000, 348.037300
100.000000, 349.290200
100.000000, 350.553800
100.000000, 351.828200
100.000000, 353.113300
100.000000, 354.409400
100.000000, 355.716100
100.000000, 357.033800
100.000000, 358.362200
100.000000, 359.701400
100.000000, 1.051350
100.000000, 2.412150
100.000000, 3.783750
100.000000, 5.166150
100.000000, 6.559350
100.000000, 7.963350
100.000000, 9.378150
100.000000, 10.803750
100.000000, 12.240150
100.000000, 13.687350
100.000000, 15.145350
100.000000, 16.614150
100.000000, 18.093750
100.000000, 19.584150
100.000000, 21.085350
100.000000, 22.597350
100.000000, 24.120150
100.000000, 25.653750
100.000000, 27.198150
100.000000, 28.753350
100.000000, 30.319350
100.000000, 31.896150
100.000000, 33.483750
100.000000, 35.082150
100.000000, 36.691350
100.000000, 38.311350
100.000000, 39.942150
100.000000, 41.583750
100.000000, 43.236150
100.000000, 44.899350
100.000000, 46.573350
100.000000, 48.258150
100.000000, 49.953750
100.000000, 51.660150
100.000000, 53.377350
100.000000, 55.105350
100.000000, 56.844150
100.000000, 58.593750
100.000000, 60.354150
100.000000, 62.125350
100.000000, 63.907350
100.000000, 65.700150
100.000000, 67.503750
100.000000, 69.318150
100.000000, 71.143350
100.000000, 72.979350
100.000000, 74.826150
100.000000, 76.683750
100.000000, 78.552150
100.000000, 80.431350
100.000000, 82.321350
100.000000, 84.222150
100.000000, 86.133750
100.000000, 88.056150
100.000000, 89.989350
100.000000, 91.933350
100.000000, 93.888150
100.000000, 95.853750
100.000000, 97.830150
100.000000, 99.817350
100.000000, 101.815300
100.000000, 103.824100
100.000000, 105.843800
100.000000, 107.874100
100.000000, 109.915400
100.000000, 111.967300
100.000000, 114.030100
100.000000, 116.103700
100.000000, 118.188100
100.000000, 120.283300
100.000000, 122.389300
100.000000, 124.506100
100.000000, 126.633700
100.000000, 128.772200
100.000000, 130.921400
100.000000, 133.081400
100.000000, 135.252100
100.000000, 137.433800
100.000000, 139.626100
100.000000, 141.829300
100.000000, 144.043300
100.000000, 146.268100
100.000000, 148.503800
100.000000, 150.750200
100.000000, 153.007300
100.000000, 155.275300
100.000000, 157.554200
100.000000, 159.843700
100.000000, 162.144100
100.000000, 164.455300
100.000000, 166.777300
100.000000, 169.110100
100.000000, 171.453800
100.000000, 173.808200
100.000000, 176.173300
100.000000, 178.549400
100.000000, 180.936200
100.000000, 183.333700
100.000000, 185.742100
100.000000, 188.161300
100.000000, 190.591300
100.000000, 193.032200
100.000000, 195.483800
100.000000, 197.946200
100.000000, 200.419400
100.000000, 202.903400
100.000000, 205.398200
100.000000, 207.903800
100.000000, 210.420100
100.000000, 212.947300
100.000000, 215.485300
100.000000, 218.034200
100.000000, 220.593800
100.000000, 223.164200
100.000000, 225.745400
100.000000, 228.337400
100.000000, 230.940100
100.000000, 233.553700
100.000000, 236.178100
100.000000, 238.813300
100.000000, 241.459300
100.000000, 244.116100
100.000000, 246.783800
100.000000, 249.462100
100.000000, 252.151300
100.000000, 254.851300
100.000000, 257.562200
100.000000, 260.283800
100.000000, 263.016100
100.000000, 265.759400
100.000000, 268.513300
100.000000, 271.278200
100.000000, 274.053700
100.000000, 276.840200
100.000000, 279.637300
100.000000, 282.445300
100.000000, 285.264200
100.000000, 288.093700
100.000000, 290.934200
100.000000, 293.785300
100.000000, 296.647400
100.000000, 299.520100
100.000000, 302.403800
100.000000, 305.298100
100.000000, 308.203300
100.000000, 311.119300
100.000000, 314.046100
100.000000, 316.983800
100.000000, 319.932200
100.000000, 322.891400
100.000000, 325.861300
100.000000, 328.842200
100.000000, 331.833700
100.000000, 334.836200
100.000000, 337.849300
100.000000, 340.873400
100.000000, 343.908200
100.000000, 346.953700
100.000000, 350.010200
100.000000, 353.077300
100.000000, 356.155400
100.000000, 359.244200
100.000000, 2.343750
100.000000, 5.454150
100.000000, 8.575350
100.000000, 11.707350
100.000000, 14.850150
100.000000, 18.003750
100.000000, 21.168150
100.000000, 24.343350
100.000000, 27.529350
100.000000, 30.726150
100.000000, 33.933750
100.000000, 37.152150
100.000000, 40.381350
100.000000, 43.621350
99.996880, 46.872150
99.987540, 50.133750
99.971960, 53.406150
99.950160, 56.689350
99.922130, 59.983350
99.887870, 63.288150
99.847390, 66.603750
99.800690, 69.930150
99.747760, 73.267350
99.688630, 76.615350
99.623280, 79.974150
99.551730, 83.343750
99.473970, 86.724150
99.390020, 90.115350
99.299870, 93.517350
99.203540, 96.930150
99.101020, 100.353700
98.992330, 103.788100
98.877470, 107.233300
98.756460, 110.689300
98.629280, 114.156200
98.495970, 117.633700
98.356510, 121.122200
98.210930, 124.621300
98.059230, 128.131400
97.901420, 131.652100
97.737510, 135.183700
97.567510, 138.726100
97.391430, 142.279400
97.209280, 145.843400
97.021080, 149.418100
96.826830, 153.003700
96.626550, 156.600100
96.420250, 160.207400
96.207940, 163.825300
95.989630, 167.454200
95.765350, 171.093700
95.535100, 174.744200
95.298890, 178.405300
95.056750, 182.077400
94.808680, 185.760200
94.554710, 189.453700
94.294850, 193.158100
94.029110, 196.873300
93.757510, 200.599300
93.480080, 204.336100
93.196810, 208.083800
92.907740, 211.842100
92.612880, 215.611400
92.312260, 219.391400
92.005880, 223.182100
91.693760, 226.983800
91.375940, 230.796200
91.052420, 234.619300
90.723230, 238.453300
90.388380, 242.298100
90.047900, 246.153700
89.701820, 250.020200
89.350140, 253.897300
88.992900, 257.785400
88.630110, 261.684200
88.261800, 265.593800
87.887990, 269.514200
87.508700, 273.445300
87.123960, 277.387300
86.733800, 281.340100
86.338230, 285.303800
85.937280, 289.278100
85.530970, 293.263400
85.119340, 297.259300
84.702400, 301.266200
84.280190, 305.283700
83.852720, 309.312200
83.420030, 313.351400
82.982150, 317.401300
82.539090, 321.462100
82.090890, 325.533700
81.637570, 329.616100
81.179170, 333.709400
80.715710, 337.813300
80.247220, 341.928200
79.773730, 346.053700
79.295270, 350.190200
78.811870, 354.337300
78.323560, 358.495400
77.830370, 2.664150
77.332330, 6.843750
76.829480, 11.034150
76.321830, 15.235350
75.809430, 19.447350
75.292310, 23.670150
74.770490, 27.903750
74.244020, 32.148150
73.712920, 36.403350
73.177230, 40.669350
72.636980, 44.946150
72.092200, 49.233750
71.542930, 53.532150
70.989200, 57.841350
70.431050, 62.161350
69.868510, 66.492150
69.301620, 70.833750
68.730410, 75.186150
68.154920, 79.549350
67.575180, 83.923350
66.991240, 88.308150
66.403110, 92.703750
65.810850, 97.110150
65.214490, 101.527400
64.614070, 105.955300
64.009620, 110.394100
63.401180, 114.843800
62.788800, 119.304100
62.172500, 123.775400
61.552320, 128.257300
60.928320, 132.750100
60.300510, 137.253700
59.668950, 141.768200
59.033670, 146.293400
58.394710, 150.829300
57.752120, 155.376100
57.105920, 159.933700
56.456170, 164.502100
55.802900, 169.081300
55.146150, 173.671300
54.485970, 178.272100
53.822390, 182.883700
53.155460, 187.506200
52.485220, 192.139300
51.811700, 196.783400
51.134960, 201.438100
50.455030, 206.103800
49.771960, 210.780100
49.085790, 215.467400
48.396560, 220.165300
47.704310, 224.874100
47.009100, 229.593700
46.310950, 234.324100
45.609920, 239.065400
44.906040, 243.817400
44.199370, 248.580200
43.489940, 253.353700
42.777810, 258.138200
42.063010, 262.933300
41.345580, 267.739400
40.625590, 272.556100
39.903060, 277.383700
39.178040, 282.222100
38.450580, 287.071300
37.720730, 291.931400
36.988530, 296.802100
36.254020, 301.683700
35.517260, 306.576100
34.778280, 311.479300
34.037130, 316.393300
33.293860, 321.318200
32.548520, 326.253700
31.801150, 331.200100
31.051800, 336.157300
30.300520, 341.125300
29.547340, 346.104200
28.792330, 351.093700
28.035520, 356.094100
27.276970, 1.105350
26.516710, 6.127350
25.754810, 11.160150
24.991300, 16.203750
24.226230, 21.258150
23.459650, 26.323350
22.691610, 31.399350
21.922160, 36.486150
21.151340, 41.583750
20.379200, 46.692150
19.605790, 51.811350
18.831170, 56.941350
18.055370, 62.082150
17.278440, 67.233750
16.500440, 72.396150
15.721400, 77.569350
14.941390, 82.753350
14.160450, 87.948150
13.378630, 93.153750
12.595970, 98.370150
11.812530, 103.597300
11.028350, 108.835300
10.243480, 114.084100
9.457981, 119.343700
8.671888, 124.614200
7.885255, 129.895400
7.098130, 135.187300
6.310563, 140.490100
5.522603, 145.803700
4.734299, 151.128200
3.945700, 156.463300
3.156855, 161.809300
2.367813, 167.166200
1.578624, 172.533800
0.789337, 177.912200
0.000000, 183.301300
0.000000, 93.300670
0.393682, 87.906070
0.787358, 82.516870
1.181022, 77.133070
1.574668, 71.754670
1.968289, 66.381670
2.361880, 61.014080
2.755434, 55.651870
3.148946, 50.295080
3.542408, 44.943680
3.935816, 39.597670
4.329163, 34.257070
4.722442, 28.921870
5.115649, 23.592080
5.508776, 18.267680
5.901818, 12.948670
6.294768, 7.635075
6.687621, 2.326875
7.080370, 357.024100
7.473009, 351.726700
7.865533, 346.434700
8.257935, 341.148100
8.650208, 335.866900
9.042348, 330.591100
9.434347, 325.320700
9.826200, 320.055700
10.217900, 314.796100
10.609440, 309.541900
11.000820, 304.293100
11.392030, 299.049700
11.783060, 293.811700
12.173910, 288.579100
12.564570, 283.351900
12.955030, 278.130100
13.345300, 272.913700
13.735360, 267.702700
14.125200, 262.497100
14.514830, 257.296900
14.904230, 252.102100
15.293400, 246.912700
15.682330, 241.728700
16.071020, 236.550100
16.459460, 231.376900
16.847640, 226.209100
17.235570, 221.046700
17.623230, 215.889700
18.010610, 210.738100
18.397710, 205.591900
18.784530, 200.451100
19.171060, 195.315700
19.557290, 190.185700
19.943220, 185.061100
20.328840, 179.941900
20.714150, 174.828100
21.099130, 169.719700
21.483790, 164.616700
21.868110, 159.519100
22.252090, 154.426900
22.635730, 149.340100
23.019020, 144.258700
23.401950, 139.182700
23.784520, 134.112100
24.166720, 129.046900
24.548550, 123.987100
24.929990, 118.932700
25.311050, 113.883700
25.691720, 108.840100
26.071990, 103.801900
26.451850, 98.769070
26.831310, 93.741680
27.210350, 88.719670
27.588960, 83.703070
27.967150, 78.691870
28.344910, 73.686070
28.722230, 68.685670
29.099100, 63.690670
29.475520, 58.701070
29.851480, 53.716870
30.226980, 48.738080
30.602010, 43.764670
30.976570, 38.796680
31.350650, 33.834070
31.724240, 28.876870
32.097340, 23.925080
32.469950, 18.978670
32.842050, 14.037680
33.213640, 9.102075
33.584710, 4.171875
33.955270, 359.247100
34.325300, 354.327700
34.694800, 349.413700
35.063760, 344.505100
35.432170, 339.601900
35.800040, 334.704100
36.167350, 329.811700
36.534100, 324.924700
36.900290, 320.043100
37.265900, 315.166900
37.630940, 310.296100
37.995390, 305.430700
38.359250, 300.570700
38.722520, 295.716100
39.085190, 290.866900
39.447260, 286.023100
39.808710, 281.184700
40.169540, 276.351700
40.529750, 271.524100
40.889340, 266.701900
41.248290, 261.885100
41.606600, 257.073700
41.964270, 252.267700
42.321280, 247.467100
42.677640, 242.671900
43.033340, 237.882100
43.388370, 233.097700
43.742730, 228.318700
44.096410, 223.545100
44.449410, 218.776900
44.801720, 214.014100
45.153340, 209.256700
45.504250, 204.504700
45.854460, 199.758100
46.203960, 195.016900
46.552740, 190.281100
46.900800, 185.550700
47.248140, 180.825700
47.594740, 176.106100
47.940600, 171.391900
48.285730, 166.683100
48.630100, 161.979700
48.973720, 157.281700
49.316580, 152.589100
49.658670, 147.901900
50.000000, 143.220100
50.340550, 138.543700
50.680320, 133.872700
51.019310, 129.207100
51.357500, 124.546900
51.694900, 119.892100
52.031500, 115.242700
52.367290, 110.598700
52.702270, 105.960100
53.036430, 101.326900
53.369780, 96.699080
53.702290, 92.076670
54.033970, 87.459680
54.364810, 82.848070
54.694820, 78.241870
55.023970, 73.641070
55.352270, 69.045670
55.679710, 64.455670
56.006290, 59.871070
56.332010, 55.291870
56.656840, 50.718070
56.980810, 46.149680
57.303880, 41.586680
57.626070, 37.029070
57.947370, 32.476870
58.267770, 27.930070
58.587260, 23.388670
58.905850, 18.852680
59.223530, 14.322070
59.540280, 9.796875
59.856120, 5.277075
60.171020, 0.762675
60.484990, 356.253700
60.798030, 351.750100
61.110120, 347.251900
61.421270, 342.759100
61.731470, 338.271700
62.040700, 333.789700
62.348980, 329.313100
62.656290, 324.841900
62.962630, 320.376100
63.267990, 315.915700
63.572370, 311.460700
63.875770, 307.011100
64.178180, 302.566900
64.479590, 298.128100
64.780010, 293.694700
65.079410, 289.266700
65.377820, 284.844100
65.675200, 280.426900
65.971570, 276.015100
66.266920, 271.608700
66.561240, 267.207700
66.854530, 262.812100
67.146780, 258.421900
67.437990, 254.037100
67.728160, 249.657700
68.017270, 245.283700
68.305340, 240.915100
68.592340, 236.551900
68.878280, 232.194100
69.163150, 227.841700
69.446960, 223.494700
69.729680, 219.153100
70.011320, 214.816900
70.291880, 210.486100
70.571350, 206.160700
70.849730, 201.840700
71.127010, 197.526100
71.403180, 193.216900
71.678250, 188.913100
71.952210, 184.614700
72.225050, 180.321700
72.496780, 176.034100
72.767380, 171.751900
73.036850, 167.475100
73.305190, 163.203700
73.572390, 158.937700
73.838450, 154.677100
74.103370, 150.421900
74.367140, 146.172100
74.629760, 141.927700
74.891220, 137.688700
75.151520, 133.455100
75.410660, 129.226900
75.668630, 125.004100
75.925420, 120.786700
76.181040, 116.574700
76.435480, 112.368100
76.688730, 108.166900
76.940790, 103.971100
77.191670, 99.780670
77.441340, 95.595670
77.689810, 91.416070
77.937090, 87.241870
78.183150, 83.073070
78.428000, 78.909670
78.671630, 74.751670
78.914050, 70.599080
79.155240, 66.451870
79.395210, 62.310070
79.633950, 58.173680
79.871450, 54.042670
80.107710, 49.917080
80.342730, 45.796880
80.576510, 41.682070
80.809040, 37.572670
81.040310, 33.468670
81.270330, 29.370070
81.499090, 25.276870
81.726590, 21.189080
81.952820, 17.106670
82.177780, 13.029670
82.401470, 8.958075
82.623880, 4.891875
82.845010, 0.831075
83.064850, 356.775700
83.283410, 352.725700
83.500680, 348.681100
83.716650, 344.641900
83.931320, 340.608100
84.144700, 336.579700
84.356770, 332.556700
84.567530, 328.539100
84.776980, 324.526900
84.985120, 320.520100
85.191940, 316.518700
85.397440, 312.522700
85.601620, 308.532100
85.804470, 304.546900
86.005990, 300.567100
86.206180, 296.592700
86.405030, 292.623700
86.602540, 288.660100
86.798710, 284.701900
86.993540, 280.749100
87.187010, 276.801700
87.379140, 272.859700
87.569910, 268.923100
87.759320, 264.991900
87.947380, 261.066100
88.134070, 257.145700
88.319390, 253.230700
88.503350, 249.321100
88.685930, 245.416900
88.867140, 241.518100
89.046970, 237.624700
89.225420, 233.736700
89.402490, 229.854100
89.578180, 225.976900
89.752470, 222.105100
89.925380, 218.238700
90.096890, 214.377700
90.267000, 210.522100
90.435720, 206.671900
90.603030, 202.827100
90.768940, 198.987700
90.933440, 195.153700
91.096530, 191.325100
91.258220, 187.501900
91.418480, 183.684100
91.577330, 179.871700
91.734760, 176.064700
91.890770, 172.263100
92.045360, 168.466900
92.198520, 164.676100
92.350240, 160.890700
92.500540, 157.110700
92.649410, 153.336100
92.796840, 149.566900
92.942830, 145.803100
93.087370, 142.044700
93.230480, 138.291700
93.372140, 134.544100
93.512360, 130.801900
93.651120, 127.065100
93.788440, 123.333700
93.924300, 119.607700
94.058700, 115.887100
94.191650, 112.171900
94.323140, 108.462100
94.453160, 104.757700
94.581720, 101.058700
94.708820, 97.365070
94.834450, 93.676870
94.958610, 89.994070
95.081290, 86.316680
95.202500, 82.644680
95.322240, 78.978070
95.440500, 75.316870
95.557280, 71.661070
95.672580, 68.010670
95.786400, 64.365680
95.898730, 60.726070
96.009570, 57.091870
96.118930, 53.463080
96.226800, 49.839670
96.333180, 46.221670
96.438060, 42.609070
96.541450, 39.001880
96.643340, 35.400080
96.743740, 31.803670
96.842630, 28.212670
96.940030, 24.627070
97.035920, 21.046880
97.130310, 17.472070
97.223190, 13.902670
97.314570, 10.338670
97.404430, 6.780075
97.492790, 3.226875
97.579640, 359.679100
97.664970, 356.136700
97.748790, 352.599700
97.831100, 349.068100
97.911890, 345.541900
97.991160, 342.021100
98.068920, 338.505700
98.145150, 334.995700
98.219860, 331.491100
98.293050, 327.991900
98.364720, 324.498100
98.434860, 321.009700
98.503480, 317.526700
98.570570, 314.049100
98.636130, 310.576900
98.700160, 307.110100
98.762670, 303.648700
98.823640, 300.192700
98.883080, 296.742100
98.940990, 293.296900
98.997370, 289.857100
99.052210, 286.422700
99.105510, 282.993700
99.157280, 279.570100
99.207520, 276.151900
99.256210, 272.739100
99.303370, 269.331700
99.348990, 265.929700
99.393070, 262.533100
99.435610, 259.141900
99.476600, 255.756100
99.516060, 252.375700
99.553970, 249.000700
99.590340, 245.631100
99.625170, 242.266900
99.658450, 238.908100
99.690190, 235.554700
99.720380, 232.206700
99.749030, 228.864100
99.776130, 225.526900
99.801680, 222.195100
99.825690, 218.868700
99.848150, 215.547700
99.869060, 212.232100
99.888430, 208.921900
99.906250, 205.617100
99.922520, 202.317700
99.937240, 199.023700
99.950410, 195.735100
99.962030, 192.451900
99.972100, 189.174100
99.980630, 185.901700
99.987600, 182.634700
99.993030, 179.373100
99.996900, 176.116900
99.999230, 172.866100
100.000000, 169.620700
100.000000, 166.380700
100.000000, 163.146100
100.000000, 159.916900
100.000000, 156.693100
100.000000, 153.474700
100.000000, 150.261700
100.000000, 147.054100
100.000000, 143.851900
100.000000, 140.655100
100.000000, 137.463700
100.000000, 134.277700
100.000000, 131.097100
100.000000, 127.921900
100.000000, 124.752100
100.000000, 121.587700
100.000000, 118.428700
100.000000, 115.275100
100.000000, 112.126900
100.000000, 108.984100
100.000000, 105.846700
100.000000, 102.714700
100.000000, 99.588080
100.000000, 96.466870
100.000000, 93.351070
100.000000, 90.240670
100.000000, 87.135670
100.000000, 84.036080
100.000000, 80.941880
100.000000, 77.853070
100.000000, 74.769670
100.000000, 71.691670
100.000000, 68.619080
100.000000, 65.551870
100.000000, 62.490070
100.000000, 59.433670
100.000000, 56.382670
100.000000, 53.337080
100.000000, 50.296880
100.000000, 47.262070
100.000000, 44.232670
100.000000, 41.208670
100.000000, 38.190070
100.000000, 35.176870
100.000000, 32.169080
100.000000, 29.166670
100.000000, 26.169670
100.000000, 23.178070
100.000000, 20.191870
100.000000, 17.211070
100.000000, 14.235680
100.000000, 11.265670
100.000000, 8.301075
100.000000, 5.341875
100.000000, 2.388075
100.000000, 359.439700
100.000000, 356.496700
100.000000, 353.559100
100.000000, 350.626900
100.000000, 347.700100
100.000000, 344.778700
100.000000, 341.862700
100.000000, 338.952100
100.000000, 336.046900
100.000000, 333.147100
100.000000, 330.252700
100.000000, 327.363700
100.000000, 324.480100
100.000000, 321.601900
100.000000, 318.729100
100.000000, 315.861700
100.000000, 312.999700
100.000000, 310.143100
100.000000, 307.291900
100.000000, 304.446100
100.000000, 301.605700
100.000000, 298.770700
100.000000, 295.941100
100.000000, 293.116900
100.000000, 290.298100
100.000000, 287.484700
100.000000, 284.676700
100.000000, 281.874100
100.000000, 279.076900
100.000000, 276.285100
100.000000, 273.498700
100.000000, 270.717700
100.000000, 267.942100
100.000000, 265.171900
100.000000, 262.407100
100.000000, 259.647700
100.000000, 256.893700
100.000000, 254.145100
100.000000, 251.401900
100.000000, 248.664100
100.000000, 245.931700
100.000000, 243.204700
100.000000, 240.483100
100.000000, 237.766900
100.000000, 235.056100
100.000000, 232.350700
100.000000, 229.650700
100.000000, 226.956100
100.000000, 224.266900
100.000000, 221.583100
100.000000, 218.904700
100.000000, 216.231700
100.000000, 213.564100
100.000000, 210.901900
100.000000, 208.245100
100.000000, 205.593700
100.000000, 202.947700
100.000000, 200.307100
100.000000, 197.671900
100.000000, 195.042100
100.000000, 192.417700
100.000000, 189.798700
100.000000, 187.185100
100.000000, 184.576900
100.000000, 181.974100
100.000000, 179.376700
100.000000, 176.784700
100.000000, 174.198100
100.000000, 171.616900
100.000000, 169.041100
100.000000, 166.470700
100.000000, 163.905700
100.000000, 161.346100
100.000000, 158.791900
100.000000, 156.243100
100.000000, 153.699700
100.000000, 151.161700
100.000000, 148.629100
100.000000, 146.101900
100.000000, 143.580100
100.000000, 141.063700
100.000000, 138.552700
100.000000, 136.047100
100.000000, 133.546900
100.000000, 131.052100
100.000000, 128.562700
100.000000, 126.078700
100.000000, 123.600100
100.000000, 121.126900
100.000000, 118.659100
100.000000, 116.196700
100.000000, 113.739700
100.000000, 111.288100
100.000000, 108.841900
100.000000, 106.401100
100.000000, 103.965700
100.000000, 101.535700
100.000000, 99.111070
100.000000, 96.691870
100.000000, 94.278070
100.000000, 91.869680
100.000000, 89.466670
100.000000, 87.069080
100.000000, 84.676870
100.000000, 82.290080
100.000000, 79.908680
100.000000, 77.532680
100.000000, 75.162070
100.000000, 72.796870
100.000000, 70.437070
100.000000, 68.082670
100.000000, 65.733680
100.000000, 63.390070
100.000000, 61.051880
100.000000, 58.719070
100.000000, 56.391680
100.000000, 54.069670
100.000000, 51.753080
100.000000, 49.441870
100.000000, 47.136070
100.000000, 44.835670
100.000000, 42.540670
100.000000, 40.251070
100.000000, 37.966870
100.000000, 35.688070
100.000000, 33.414670
100.000000, 31.146680
100.000000, 28.884070
100.000000, 26.626870
100.000000, 24.375070
100.000000, 22.128670
100.000000, 19.887680
100.000000, 17.652070
100.000000, 15.421880
100.000000, 13.197070
100.000000, 10.977670
100.000000, 8.763675
100.000000, 6.555075
100.000000, 4.351875
100.000000, 2.154075
100.000000, 359.961700
100.000000, 357.774700
100.000000, 355.593100
100.000000, 353.416900
100.000000, 351.246100
100.000000, 349.080700
100.000000, 346.920700
100.000000, 344.766100
100.000000, 342.616900
100.000000, 340.473100
100.000000, 338.334700
100.000000, 336.201700
100.000000, 334.074100
100.000000, 331.951900
100.000000, 329.835100
100.000000, 327.723700
100.000000, 325.617700
100.000000, 323.517100
100.000000, 321.421900
100.000000, 319.332100
100.000000, 317.247700
100.000000, 315.168700
100.000000, 313.095100
100.000000, 311.026900
100.000000, 308.964100
100.000000, 306.906700
100.000000, 304.854700
100.000000, 302.808100
100.000000, 300.766900
100.000000, 298.731100
100.000000, 296.700700
100.000000, 294.675700
100.000000, 292.656100
100.000000, 290.641900
100.000000, 288.633100
100.000000, 286.629700
100.000000, 284.631700
100.000000, 282.639100
100.000000, 280.651900
100.000000, 278.670100
100.000000, 276.693700
100.000000, 274.722700
100.000000, 272.757100
100.000000, 270.796900
100.000000, 268.842100
100.000000, 266.892700
100.000000, 264.948700
100.000000, 263.010100
100.000000, 261.076900
100.000000, 259.149100
100.000000, 257.226700
100.000000, 255.309700
100.000000, 253.398100
100.000000, 251.491900
100.000000, 249.591100
100.000000, 247.695700
100.000000, 245.805700
100.000000, 243.921100
100.000000, 242.041900
100.000000, 240.168100
100.000000, 238.299700
100.000000, 236.436700
100.000000, 234.579100
100.000000, 232.726900
100.000000, 230.880100
100.000000, 229.038700
100.000000, 227.202700
100.000000, 225.372100
100.000000, 223.546900
100.000000, 221.727100
100.000000, 219.912700
100.000000, 218.103700
100.000000, 216.300100
100.000000, 214.501900
100.000000, 212.709100
100.000000, 210.921700
100.000000, 209.139700
100.000000, 207.363100
100.000000, 205.591900
100.000000, 203.826100
100.000000, 202.065700
100.000000, 200.310700
100.000000, 198.561100
100.000000, 196.816900
100.000000, 195.078100
100.000000, 193.344700
100.000000, 191.616700
100.000000, 189.894100
100.000000, 188.176900
100.000000, 186.465100
100.000000, 184.758700
100.000000, 183.057700
100.000000, 181.362100
100.000000, 179.671900
100.000000, 177.987100
100.000000, 176.307700
100.000000, 174.633700
100.000000, 172.965100
100.000000, 171.301900
100.000000, 169.644100
100.000000, 167.991700
100.000000, 166.344700
100.000000, 164.703100
100.000000, 163.066900
100.000000, 161.436100
100.000000, 159.810700
100.000000, 158.190700
100.000000, 156.576100
100.000000, 154.966900
100.000000, 153.363100
100.000000, 151.764700
100.000000, 150.171700
100.000000, 148.584100
100.000000, 147.001900
100.000000, 145.425100
100.000000, 143.853700
100.000000, 142.287700
100.000000, 140.727100
100.000000, 139.171900
100.000000, 137.622100
100.000000, 136.077700
100.000000, 134.538700
100.000000, 133.005100
100.000000, 131.476900
100.000000, 129.954100
100.000000, 128.436700
100.000000, 126.924700
100.000000, 125.418100
100.000000, 123.916900
100.000000, 122.421100
100.000000, 120.930700
100.000000, 119.445700
100.000000, 117.966100
100.000000, 116.491900
100.000000, 115.023100
100.000000, 113.559700
100.000000, 112.101700
100.000000, 110.649100
100.000000, 109.201900
100.000000, 107.760100
100.000000, 106.323700
100.000000, 104.892700
100.000000, 103.467100
100.000000, 102.046900
100.000000, 100.632100
100.000000, 99.222670
100.000000, 97.818670
100.000000, 96.420080
100.000000, 95.026870
100.000000, 93.639070
100.000000, 92.256670
100.000000, 90.879670
100.000000, 89.508070
100.000000, 88.141880
100.000000, 86.781070
100.000000, 85.425670
100.000000, 84.075670
100.000000, 82.731070
100.000000, 81.391880
100.000000, 80.058070
100.000000, 78.729670
100.000000, 77.406670
100.000000, 76.089070
100.000000, 74.776870
100.000000, 73.470070
100.000000, 72.168680
100.000000, 70.872680
100.000000, 69.582080
100.000000, 68.296880
100.000000, 67.017080
100.000000, 65.742670
100.000000, 64.473670
100.000000, 63.210070
100.000000, 61.951880
100.000000, 60.699070
100.000000, 59.451670
100.000000, 58.209680
100.000000, 56.973070
100.000000, 55.741870
100.000000, 54.516080
100.000000, 53.295670
100.000000, 52.080670
100.000000, 50.871070
100.000000, 49.666870
100.000000, 48.468080
100.000000, 47.274680
100.000000, 46.086670
100.000000, 44.904080
100.000000, 43.726880
100.000000, 42.555070
100.000000, 41.388670
100.000000, 40.227670
100.000000, 39.072070
100.000000, 37.921870
100.000000, 36.777070
100.000000, 35.637670
100.000000, 34.503670
100.000000, 33.375070
100.000000, 32.251880
100.000000, 31.134070
100.000000, 30.021670
100.000000, 28.914670
100.000000, 27.813070
100.000000, 26.716880
100.000000, 25.626070
100.000000, 24.540670
100.000000, 23.460670
100.000000, 22.386080
100.000000, 21.316870
100.000000, 20.253070
100.000000, 19.194670
100.000000, 18.141670
100.000000, 17.094070
100.000000, 16.051870
100.000000, 15.015070
100.000000, 13.983670
100.000000, 12.957680
100.000000, 11.937070
100.000000, 10.921880
100.000000, 9.912075
100.000000, 8.907675
100.000000, 7.908675
100.000000, 6.915075
100.000000, 5.926875
100.000000, 4.944075
100.000000, 3.966675
100.000000, 2.994675
100.000000, 2.028075
100.000000, 1.066875
100.000000, 0.111075
100.000000, 359.160700
100.000000, 358.215700
100.000000, 357.276100
100.000000, 356.341900
100.000000, 355.413100
100.000000, 354.489700
100.000000, 353.571700
100.000000, 352.659100
100.000000, 351.751900
100.000000, 350.850100
100.000000, 349.953700
100.000000, 349.062700
100.000000, 348.177100
100.000000, 347.296900
100.000000, 346.422100
100.000000, 345.552700
100.000000, 344.688700
100.000000, 343.830100
100.000000, 342.976900
100.000000, 342.129100
100.000000, 341.286700
100.000000, 340.449700
100.000000, 339.618100
100.000000, 338.791900
100.000000, 337.971100
100.000000, 337.155700
100.000000, 336.345700
100.000000, 335.541100
100.000000, 334.741900
100.000000, 333.948100
100.000000, 333.159700
100.000000, 332.376700
100.000000, 331.599100
100.000000, 330.826900
100.000000, 330.060100
100.000000, 329.298700
100.000000, 328.542700
100.000000, 327.792100
100.000000, 327.046900
100.000000, 326.307100
100.000000, 325.572700
100.000000, 324.843700
100.000000, 324.120100
100.000000, 323.401900
100.000000, 322.689100
100.000000, 321.981700
100.000000, 321.279700
100.000000, 320.583100
100.000000, 319.891900
100.000000, 319.206100
100.000000, 318.525700
100.000000, 317.850700
100.000000, 317.181100
100.000000, 316.516900
100.000000, 315.858100
100.000000, 315.204700
100.000000, 314.556700
100.000000, 313.914100
100.000000, 313.276900
100.000000, 312.645100
100.000000, 312.018700
100.000000, 311.397700
100.000000, 310.782100
100.000000, 310.171900
100.000000, 309.567100
100.000000, 308.967700
100.000000, 308.373700
100.000000, 307.785100
100.000000, 307.201900
100.000000, 306.624100
100.000000, 306.051700
100.000000, 305.484700
100.000000, 304.923100
100.000000, 304.366900
100.000000, 303.816100
100.000000, 303.270700
100.000000, 302.730700
100.000000, 302.196100
100.000000, 301.666900
100.000000, 301.143100
100.000000, 300.624700
100.000000, 300.111700
100.000000, 299.604100
100.000000, 299.101900
100.000000, 298.605100
100.000000, 298.113700
100.000000, 297.627700
100.000000, 297.147100
100.000000, 296.671900
100.000000, 296.202100
100.000000, 295.737700
100.000000, 295.278700
100.000000, 294.825100
100.000000, 294.376900
100.000000, 293.934100
100.000000, 293.496700
100.000000, 293.064700
100.000000, 292.638100
100.000000, 292.216900
100.000000, 291.801100
100.000000, 291.390700
100.000000, 290.985700
100.000000, 290.586100
100.000000, 290.191900
100.000000, 289.803100
100.000000, 289.419700
100.000000, 289.041700
100.000000, 288.669100
100.000000, 288.301900
100.000000, 287.940100
100.000000, 287.583700
100.000000, 287.232700
100.000000, 286.887100
100.000000, 286.546900
100.000000, 286.212100
100.000000, 285.882700
100.000000, 285.558700
100.000000, 285.240100
100.000000, 284.926900
100.000000, 284.619100
100.000000, 284.316700
100.000000, 284.019700
100.000000, 283.728100
100.000000, 283.441900
100.000000, 283.161100
100.000000, 282.885700
100.000000, 282.615700
100.000000, 282.351100
100.000000, 282.091900
100.000000, 281.838100
100.000000, 281.589700
100.000000, 281.346700
100.000000, 281.109100
100.000000, 280.876900
100.000000, 280.650100
100.000000, 280.428700
100.000000, 280.212700
100.000000, 280.002100
100.000000, 279.796900
100.000000, 279.597100
100.000000, 279.402700
100.000000, 279.213700
100.000000, 279.030100
100.000000, 278.851900
100.000000, 278.679100
100.000000, 278.511700
100.000000, 278.349700
100.000000, 278.193100
100.000000, 278.041900
100.000000, 277.896100
100.000000, 277.755700
100.000000, 277.620700
100.000000, 277.491100
100.000000, 277.366900
100.000000, 277.248100
100.000000, 277.134700
100.000000, 277.026700
100.000000, 276.924100
100.000000, 276.826900
100.000000, 276.735100
100.000000, 276.648700
100.000000, 276.567700
100.000000, 276.492100
100.000000, 276.421900
100.000000, 276.357100
100.000000, 276.297700
100.000000, 276.243700
100.000000, 276.195100
100.000000, 276.151900
100.000000, 276.114100
100.000000, 276.081700
100.000000, 276.054700
100.000000, 276.033100
100.000000, 276.016900
100.000000, 276.006100
100.000000, 276.000700
100.000000, 276.000700
100.000000, 276.006100
100.000000, 276.016900
100.000000, 276.033100
100.000000, 276.054700
100.000000, 276.081700
100.000000, 276.114100
100.000000, 276.151900
100.000000, 276.195100
100.000000, 276.243700
100.000000, 276.297700
100.000000, 276.357100
100.000000, 276.421900
100.000000, 276.492100
100.000000, 276.567700
100.000000, 276.648700
100.000000, 276.735100
100.000000, 276.826900
100.000000, 276.924100
100.000000, 277.026700
100.000000, 277.134700
100.000000, 277.248100
100.000000, 277.366900
100.000000, 277.491100
100.000000, 277.620700
100.000000, 277.755700
100.000000, 277.896100
100.000000, 278.041900
100.000000, 278.193100
100.000000, 278.349700
100.000000, 278.511700
100.000000, 278.679100
100.000000, 278.851900
100.000000, 279.030100
100.000000, 279.213700
100.000000, 279.402700
100.000000, 279.597100
100.000000, 279.796900
100.000000, 280.002100
100.000000, 280.212700
100.000000, 280.428700
100.000000, 280.650100
100.000000, 280.876900
100.000000, 281.109100
100.000000, 281.346700
100.000000, 281.589700
100.000000, 281.838100
100.000000, 282.091900
100.000000, 282.351100
100.000000, 282.615700
100.000000, 282.885700
100.000000, 283.161100
100.000000, 283.441900
100.000000, 283.728100
100.000000, 284.019700
100.000000, 284.316700
100.000000, 284.619100
100.000000, 284.926900
100.000000, 285.240100
100.000000, 285.558700
100.000000, 285.882700
100.000000, 286.212100
100.000000, 286.546900
100.000000, 286.887100
100.000000, 287.232700
100.000000, 287.583700
100.000000, 287.940100
100.000000, 288.301900
100.000000, 288.669100
100.000000, 289.041700
100.000000, 289.419700
100.000000, 289.803100
100.000000, 290.191900
100.000000, 290.586100
100.000000, 290.985700
100.000000, 291.390700
100.000000, 291.801100
100.000000, 292.216900
100.000000, 292.638100
100.000000, 293.064700
100.000000, 293.496700
100.000000, 293.934100
100.000000, 294.376900
100.000000, 294.825100
100.000000, 295.278700
100.000000, 295.737700
100.000000, 296.202100
100.000000, 296.671900
100.000000, 297.147100
100.000000, 297.627700
100.000000, 298.113700
100.000000, 298.605100
100.000000, 299.101900
100.000000, 299.604100
100.000000, 300.111700
100.000000, 300.624700
100.000000, 301.143100
100.000000, 301.666900
100.000000, 302.196100
100.000000, 302.730700
100.000000, 303.270700
100.000000, 303.816100
100.000000, 304.366900
100.000000, 304.923100
100.000000, 305.484700
100.000000, 306.051700
100.000000, 306.624100
100.000000, 307.201900
100.000000, 307.785100
100.000000, 308.373700
100.000000, 308.967700
100.000000, 309.567100
100.000000, 310.171900
100.000000, 310.782100
100.000000, 311.397700
100.000000, 312.018700
100.000000, 312.645100
100.000000, 313.276900
100.000000, 313.914100
100.000000, 314.556700
100.000000, 315.204700
100.000000, 315.858100
100.000000, 316.516900
100.000000, 317.181100
100.000000, 317.850700
100.000000, 318.525700
100.000000, 319.206100
100.000000, 319.891900
100.000000, 320.583100
100.000000, 321.279700
100.000000, 321.981700
100.000000, 322.689100
100.000000, 323.401900
100.000000, 324.120100
100.000000, 324.843700
100.000000, 325.572700
100.000000, 326.307100
100.000000, 327.046900
100.000000, 327.792100
100.000000, 328.542700
100.000000, 329.298700
100.000000, 330.060100
100.000000, 330.826900
100.000000, 331.599100
100.000000, 332.376700
100.000000, 333.159700
100.000000, 333.948100
100.000000, 334.741900
100.000000, 335.541100
100.000000, 336.345700
100.000000, 337.155700
100.000000, 337.971100
100.000000, 338.791900
100.000000, 339.618100
100.000000, 340.449700
100.000000, 341.286700
100.000000, 342.129100
100.000000, 342.976900
100.000000, 343.830100
100.000000, 344.688700
100.000000, 345.552700
100.000000, 346.422100
100.000000, 347.296900
100.000000, 348.177100
100.000000, 349.062700
100.000000, 349.953700
100.000000, 350.850100
100.000000, 351.751900
100.000000, 352.659100
100.000000, 353.571700
100.000000, 354.489700
100.000000, 355.413100
100.000000, 356.341900
100.000000, 357.276100
100.000000, 358.215700
100.000000, 359.160700
100.000000, 0.111075
100.000000, 1.066875
100.000000, 2.028075
100.000000, 2.994675
100.000000, 3.966675
100.000000, 4.944075
100.000000, 5.926875
100.000000, 6.915075
100.000000, 7.908675
100.000000, 8.907675
100.000000, 9.912075
100.000000, 10.921880
100.000000, 11.937070
100.000000, 12.957680
100.000000, 13.983670
100.000000, 15.015070
100.000000, 16.051870
100.000000, 17.094070
100.000000, 18.141670
100.000000, 19.194670
100.000000, 20.253070
100.000000, 21.316870
100.000000, 22.386080
100.000000, 23.460670
100.000000, 24.540670
100.000000, 25.626070
100.000000, 26.716880
100.000000, 27.813070
100.000000, 28.914670
100.000000, 30.021670
100.000000, 31.134070
100.000000, 32.251880
100.000000, 33.375070
100.000000, 34.503670
100.000000, 35.637670
100.000000, 36.777070
100.000000, 37.921870
100.000000, 39.072070
100.000000, 40.227670
100.000000, 41.388670
100.000000, 42.555070
100.000000, 43.726880
100.000000, 44.904080
100.000000, 46.086670
100.000000, 47.274680
100.000000, 48.468080
100.000000, 49.666870
100.000000, 50.871070
100.000000, 52.080670
100.000000, 53.295670
100.000000, 54.516080
100.000000, 55.741870
100.000000, 56.973070
100.000000, 58.209680
100.000000, 59.451670
100.000000, 60.699070
100.000000, 61.951880
100.000000, 63.210070
100.000000, 64.473670
100.000000, 65.742670
100.000000, 67.017080
100.000000, 68.296880
100.000000, 69.582080
100.000000, 70.872680
100.000000, 72.168680
100.000000, 73.470070
100.000000, 74.776870
100.000000, 76.089070
100.000000, 77.406670
100.000000, 78.729670
100.000000, 80.058070
100.000000, 81.391880
100.000000, 82.731070
100.000000, 84.075670
100.000000, 85.425670
100.000000, 86.781070
100.000000, 88.141880
100.000000, 89.508070
100.000000, 90.879670
100.000000, 92.256670
100.000000, 93.639070
100.000000, 95.026870
100.000000, 96.420080
100.000000, 97.818670
100.000000, 99.222670
100.000000, 100.632100
100.000000, 102.046900
100.000000, 103.467100
100.000000, 104.892700
100.000000, 106.323700
100.000000, 107.760100
100.000000, 109.201900
100.000000, 110.649100
100.000000, 112.101700
100.000000, 113.559700
100.000000, 115.023100
100.000000, 116.491900
100.000000, 117.966100
100.000000, 119.445700
100.000000, 120.930700
100.000000, 122.421100
100.000000, 123.916900
100.000000, 125.418100
100.000000, 126.924700
100.000000, 128.436700
100.000000, 129.954100
100.000000, 131.476900
100.000000, 133.005100
100.000000, 134.538700
100.000000, 136.077700
100.000000, 137.622100
100.000000, 139.171900
100.000000, 140.727100
100.000000, 142.287700
100.000000, 143.853700
100.000000, 145.425100
100.000000, 147.001900
100.000000, 148.584100
100.000000, 150.171700
100.000000, 151.764700
100.000000, 153.363100
100.000000, 154.966900
100.000000, 156.576100
100.000000, 158.190700
100.000000, 159.810700
100.000000, 161.436100
100.000000, 163.066900
100.000000, 164.703100
100.000000, 166.344700
100.000000, 167.991700
100.000000, 169.644100
100.000000, 171.301900
100.000000, 172.965100
100.000000, 174.633700
100.000000, 176.307700
100.000000, 177.987100
100.000000, 179.671900
100.000000, 181.362100
100.000000, 183.057700
100.000000, 184.758700
100.000000, 186.465100
100.000000, 188.176900
100.000000, 189.894100
100.000000, 191.616700
100.000000, 193.344700
100.000000, 195.078100
100.000000, 196.816900
100.000000, 198.561100
100.000000, 200.310700
100.000000, 202.065700
100.000000, 203.826100
100.000000, 205.591900
100.000000, 207.363100
100.000000, 209.139700
100.000000, 210.921700
100.000000, 212.709100
100.000000, 214.501900
100.000000, 216.300100
100.000000, 218.103700
100.000000, 219.912700
100.000000, 221.727100
100.000000, 223.546900
100.000000, 225.372100
100.000000, 227.202700
100.000000, 229.038700
100.000000, 230.880100
100.000000, 232.726900
100.000000, 234.579100
100.000000, 236.436700
100.000000, 238.299700
100.000000, 240.168100
100.000000, 242.041900
100.000000, 243.921100
100.000000, 245.805700
100.000000, 247.695700
100.000000, 249.591100
100.000000, 251.491900
100.000000, 253.398100
100.000000, 255.309700
100.000000, 257.226700
100.000000, 259.149100
100.000000, 261.076900
100.000000, 263.010100
100.000000, 264.948700
100.000000, 266.892700
100.000000, 268.842100
100.000000, 270.796900
100.000000, 272.757100
100.000000, 274.722700
100.000000, 276.693700
100.000000, 278.670100
100.000000, 280.651900
100.000000, 282.639100
100.000000, 284.631700
100.000000, 286.629700
100.000000, 288.633100
100.000000, 290.641900
100.000000, 292.656100
100.000000, 294.675700
100.000000, 296.700700
100.000000, 298.731100
100.000000, 300.766900
100.000000, 302.808100
100.000000, 304.854700
100.000000, 306.906700
100.000000, 308.964100
100.000000, 311.026900
100.000000, 313.095100
100.000000, 315.168700
100.000000, 317.247700
100.000000, 319.332100
100.000000, 321.421900
100.000000, 323.517100
100.000000, 325.617700
100.000000, 327.723700
100.000000, 329.835100
100.000000, 331.951900
100.000000, 334.074100
100.000000, 336.201700
100.000000, 338.334700
100.000000, 340.473100
100.000000, 342.616900
100.000000, 344.766100
100.000000, 346.920700
100.000000, 349.080700
100.000000, 351.246100
100.000000, 353.416900
100.000000, 355.593100
100.000000, 357.774700
100.000000, 359.961700
100.000000, 2.154075
100.000000, 4.351875
100.000000, 6.555075
100.000000, 8.763675
100.000000, 10.977670
100.000000, 13.197070
100.000000, 15.421880
100.000000, 17.652070
100.000000, 19.887680
100.000000, 22.128670
100.000000, 24.375070
100.000000, 26.626870
100.000000, 28.884070
100.000000, 31.146680
100.000000, 33.414670
100.000000, 35.688070
100.000000, 37.966870
100.000000, 40.251070
100.000000, 42.540670
100.000000, 44.835670
100.000000, 47.136070
100.000000, 49.441870
100.000000, 51.753080
100.000000, 54.069670
100.000000, 56.391680
100.000000, 58.719070
100.000000, 61.051880
100.000000, 63.390070
100.000000, 65.733680
100.000000, 68.082670
100.000000, 70.437070
100.000000, 72.796870
100.000000, 75.162070
100.000000, 77.532680
100.000000, 79.908680
100.000000, 82.290080
100.000000, 84.676870
100.000000, 87.069080
100.000000, 89.466670
100.000000, 91.869680
100.000000, 94.278070
100.000000, 96.691870
100.000000, 99.111070
100.000000, 101.535700
100.000000, 103.965700
100.000000, 106.401100
100.000000, 108.841900
100.000000, 111.288100
100.000000, 113.739700
100.000000, 116.196700
100.000000, 118.659100
100.000000, 121.126900
100.000000, 123.600100
100.000000, 126.078700
100.000000, 128.562700
100.000000, 131.052100
100.000000, 133.546900
100.000000, 136.047100
100.000000, 138.552700
100.000000, 141.063700
100.000000, 143.580100
100.000000, 146.101900
100.000000, 148.629100
100.000000, 151.161700
100.000000, 153.699700
100.000000, 156.243100
100.000000, 158.791900
100.000000, 161.346100
100.000000, 163.905700
100.000000, 166.470700
100.000000, 169.041100
100.000000, 171.616900
100.000000, 174.198100
100.000000, 176.784700
100.000000, 179.376700
100.000000, 181.974100
100.000000, 184.576900
100.000000, 187.185100
100.000000, 189.798700
100.000000, 192.417700
100.000000, 195.042100
100.000000, 197.671900
100.000000, 200.307100
100.000000, 202.947700
100.000000, 205.593700
100.000000, 208.245100
100.000000, 210.901900
100.000000, 213.564100
100.000000, 216.231700
100.000000, 218.904700
100.000000, 221.583100
100.000000, 224.266900
100.000000, 226.956100
100.000000, 229.650700
100.000000, 232.350700
100.000000, 235.056100
100.000000, 237.766900
100.000000, 240.483100
100.000000, 243.204700
100.000000, 245.931700
100.000000, 248.664100
100.000000, 251.401900
100.000000, 254.145100
100.000000, 256.893700
100.000000, 259.647700
100.000000, 262.407100
100.000000, 265.171900
100.000000, 267.942100
100.000000, 270.717700
100.000000, 273.498700
100.000000, 276.285100
100.000000, 279.076900
100.000000, 281.874100
100.000000, 284.676700
100.000000, 287.484700
100.000000, 290.298100
100.000000, 293.116900
100.000000, 295.941100
100.000000, 298.770700
100.000000, 301.605700
100.000000, 304.446100
100.000000, 307.291900
100.000000, 310.143100
100.000000, 312.999700
100.000000, 315.861700
100.000000, 318.729100
100.000000, 321.601900
100.000000, 324.480100
100.000000, 327.363700
100.000000, 330.252700
100.000000, 333.147100
100.000000, 336.046900
100.000000, 338.952100
100.000000, 341.862700
100.000000, 344.778700
100.000000, 347.700100
100.000000, 350.626900
100.000000, 353.559100
100.000000, 356.496700
100.000000, 359.439700
100.000000, 2.388075
100.000000, 5.341875
100.000000, 8.301075
100.000000, 11.265670
100.000000, 14.235680
100.000000, 17.211070
100.000000, 20.191870
100.000000, 23.178070
100.000000, 26.169670
100.000000, 29.166670
100.000000, 32.169080
100.000000, 35.176870
100.000000, 38.190070
100.000000, 41.208670
100.000000, 44.232670
100.000000, 47.262070
100.000000, 50.296880
100.000000, 53.337080
100.000000, 56.382670
100.000000, 59.433670
100.000000, 62.490070
100.000000, 65.551870
100.000000, 68.619080
100.000000, 71.691670
100.000000, 74.769670
100.000000, 77.853070
100.000000, 80.941880
100.000000, 84.036080
100.000000, 87.135670
100.000000, 90.240670
100.000000, 93.351070
100.000000, 96.466870
100.000000, 99.588080
100.000000, 102.714700
100.000000, 105.846700
100.000000, 108.984100
100.000000, 112.126900
100.000000, 115.275100
100.000000, 118.428700
100.000000, 121.587700
100.000000, 124.752100
100.000000, 127.921900
100.000000, 131.097100
100.000000, 134.277700
100.000000, 137.463700
100.000000, 140.655100
100.000000, 143.851900
100.000000, 147.054100
100.000000, 150.261700
100.000000, 153.474700
100.000000, 156.693100
100.000000, 159.916900
100.000000, 163.146100
100.000000, 166.380700
100.000000, 169.620700
99.999230, 172.866100
99.996900, 176.116900
99.993030, 179.373100
99.987600, 182.634700
99.980630, 185.901700
99.972100, 189.174100
99.962030, 192.451900
99.950410, 195.735100
99.937240, 199.023700
99.922520, 202.317700
99.906250, 205.617100
99.888430, 208.921900
99.869060, 212.232100
99.848150, 215.547700
99.825690, 218.868700
99.801680, 222.195100
99.776130, 225.526900
99.749030, 228.864100
99.720380, 232.206700
99.690190, 235.554700
99.658450, 238.908100
99.625170, 242.266900
99.590340, 245.631100
99.553970, 249.000700
99.516060, 252.375700
99.476600, 255.756100
99.435610, 259.141900
99.393070, 262.533100
99.348990, 265.929700
99.303370, 269.331700
99.256210, 272.739100
99.207520, 276.151900
99.157280, 279.570100
99.105510, 282.993700
99.052210, 286.422700
98.997370, 289.857100
98.940990, 293.296900
98.883080, 296.742100
98.823640, 300.192700
98.762670, 303.648700
98.700160, 307.110100
98.636130, 310.576900
98.570570, 314.049100
98.503480, 317.526700
98.434860, 321.009700
98.364720, 324.498100
98.293050, 327.991900
98.219860, 331.491100
98.145150, 334.995700
98.068920, 338.505700
97.991160, 342.021100
97.911890, 345.541900
97.831100, 349.068100
97.748790, 352.599700
97.664970, 356.136700
97.579640, 359.679100
97.492790, 3.226875
97.404430, 6.780075
97.314570, 10.338670
97.223190, 13.902670
97.130310, 17.472070
97.035920, 21.046880
96.940030, 24.627070
96.842630, 28.212670
96.743740, 31.803670
96.643340, 35.400080
96.541450, 39.001880
96.438060, 42.609070
96.333180, 46.221670
96.226800, 49.839670
96.118930, 53.463080
96.009570, 57.091870
95.898730, 60.726070
95.786400, 64.365680
95.672580, 68.010670
95.557280, 71.661070
95.440500, 75.316870
95.322240, 78.978070
95.202500, 82.644680
95.081290, 86.316680
94.958610, 89.994070
94.834450, 93.676870
94.708820, 97.365070
94.581720, 101.058700
94.453160, 104.757700
94.323140, 108.462100
94.191650, 112.171900
94.058700, 115.887100
93.924300, 119.607700
93.788440, 123.333700
93.651120, 127.065100
93.512360, 130.801900
93.372140, 134.544100
93.230480, 138.291700
93.087370, 142.044700
92.942830, 145.803100
92.796840, 149.566900
92.649410, 153.336100
92.500540, 157.110700
92.350240, 160.890700
92.198520, 164.676100
92.045360, 168.466900
91.890770, 172.263100
91.734760, 176.064700
91.577330, 179.871700
91.418480, 183.684100
91.258220, 187.501900
91.096530, 191.325100
90.933440, 195.153700
90.768940, 198.987700
90.603030, 202.827100
90.435720, 206.671900
90.267000, 210.522100
90.096890, 214.377700
89.925380, 218.238700
89.752470, 222.105100
89.578180, 225.976900
89.402490, 229.854100
89.225420, 233.736700
89.046970, 237.624700
88.867140, 241.518100
88.685930, 245.416900
88.503350, 249.321100
88.319390, 253.230700
88.134070, 257.145700
87.947380, 261.066100
87.759320, 264.991900
87.569910, 268.923100
87.379140, 272.859700
87.187010, 276.801700
86.993540, 280.749100
86.798710, 284.701900
86.602540, 288.660100
86.405030, 292.623700
86.206180, 296.592700
86.005990, 300.567100
85.804470, 304.546900
85.601620, 308.532100
85.397440, 312.522700
85.191940, 316.518700
84.985120, 320.520100
84.776980, 324.526900
84.567530, 328.539100
84.356770, 332.556700
84.144700, 336.579700
83.931320, 340.608100
83.716650, 344.641900
83.500680, 348.681100
83.283410, 352.725700
83.064850, 356.775700
82.845010, 0.831075
82.623880, 4.891875
82.401470, 8.958075
82.177780, 13.029670
81.952820, 17.106670
81.726590, 21.189080
81.499090, 25.276870
81.270330, 29.370070
81.040310, 33.468670
80.809040, 37.572670
80.576510, 41.682070
80.342730, 45.796880
80.107710, 49.917080
79.871450, 54.042670
79.633950, 58.173680
79.395210, 62.310070
79.155240, 66.451870
78.914050, 70.599080
78.671630, 74.751670
78.428000, 78.909670
78.183150, 83.073070
77.937090, 87.241870
77.689810, 91.416070
77.441340, 95.595670
77.191670, 99.780670
76.940790, 103.971100
76.688730, 108.166900
76.435480, 112.368100
76.181040, 116.574700
75.925420, 120.786700
75.668630, 125.004100
75.410660, 129.226900
75.151520, 133.455100
74.891220, 137.688700
74.629760, 141.927700
74.367140, 146.172100
74.103370, 150.421900
73.838450, 154.677100
73.572390, 158.937700
73.305190, 163.203700
73.036850, 167.475100
72.767380, 171.751900
72.496780, 176.034100
72.225050, 180.321700
71.952210, 184.614700
71.678250, 188.913100
71.403180, 193.216900
71.127010, 197.526100
70.849730, 201.840700
70.571350, 206.160700
70.291880, 210.486100
70.011320, 214.816900
69.729680, 219.153100
69.446960, 223.494700
69.163150, 227.841700
68.878280, 232.194100
68.592340, 236.551900
68.305340, 240.915100
68.017270, 245.283700
67.728160, 249.657700
67.437990, 254.037100
67.146780, 258.421900
66.854530, 262.812100
66.561240, 267.207700
66.266920, 271.608700
65.971570, 276.015100
65.675200, 280.426900
65.377820, 284.844100
65.079410, 289.266700
64.780010, 293.694700
64.479590, 298.128100
64.178180, 302.566900
63.875770, 307.011100
63.572370, 311.460700
63.267990, 315.915700
62.962630, 320.376100
62.656290, 324.841900
62.348980, 329.313100
62.040700, 333.789700
61.731470, 338.271700
61.421270, 342.759100
61.110120, 347.251900
60.798030, 351.750100
60.484990, 356.253700
60.171020, 0.762675
59.856120, 5.277075
59.540280, 9.796875
59.223530, 14.322070
58.905850, 18.852680
58.587260, 23.388670
58.267770, 27.930070
57.947370, 32.476870
57.626070, 37.029070
57.303880, 41.586680
56.980810, 46.149680
56.656840, 50.718070
56.332010, 55.291870
56.006290, 59.871070
55.679710, 64.455670
55.352270, 69.045670
55.023970, 73.641070
54.694820, 78.241870
54.364810, 82.848070
54.033970, 87.459680
53.702290, 92.076670
53.369780, 96.699080
53.036430, 101.326900
52.702270, 105.960100
52.367290, 110.598700
52.031500, 115.242700
51.694900, 119.892100
51.357500, 124.546900
51.019310, 129.207100
50.680320, 133.872700
50.340550, 138.543700
50.000000, 143.220100
49.658670, 147.901900
49.316580, 152.589100
48.973720, 157.281700
48.630100, 161.979700
48.285730, 166.683100
47.940600, 171.391900
47.594740, 176.106100
47.248140, 180.825700
46.900800, 185.550700
46.552740, 190.281100
46.203960, 195.016900
45.854460, 199.758100
45.504250, 204.504700
45.153340, 209.256700
44.801720, 214.014100
44.449410, 218.776900
44.096410, 223.545100
43.742730, 228.318700
43.388370, 233.097700
43.033340, 237.882100
42.677640, 242.671900
42.321280, 247.467100
41.964270, 252.267700
41.606600, 257.073700
41.248290, 261.885100
40.889340, 266.701900
40.529750, 271.524100
40.169540, 276.351700
39.808710, 281.184700
39.447260, 286.023100
39.085190, 290.866900
38.722520, 295.716100
38.359250, 300.570700
37.995390, 305.430700
37.630940, 310.296100
37.265900, 315.166900
36.900290, 320.043100
36.534100, 324.924700
36.167350, 329.811700
35.800040, 334.704100
35.432170, 339.601900
35.063760, 344.505100
34.694800, 349.413700
34.325300, 354.327700
33.955270, 359.247100
33.584710, 4.171875
33.213640, 9.102075
32.842050, 14.037680
32.469950, 18.978670
32.097340, 23.925080
31.724240, 28.876870
31.350650, 33.834070
30.976570, 38.796680
30.602010, 43.764670
30.226980, 48.738080
29.851480, 53.716870
29.475520, 58.701070
29.099100, 63.690670
28.722230, 68.685670
28.344910, 73.686070
27.967150, 78.691870
27.588960, 83.703070
27.210350, 88.719670
26.831310, 93.741680
26.451850, 98.769070
26.071990, 103.801900
25.691720, 108.840100
25.311050, 113.883700
24.929990, 118.932700
24.548550, 123.987100
24.166720, 129.046900
23.784520, 134.112100
23.401950, 139.182700
23.019020, 144.258700
22.635730, 149.340100
22.252090, 154.426900
21.868110, 159.519100
21.483790, 164.616700
21.099130, 169.719700
20.714150, 174.828100
20.328840, 179.941900
19.943220, 185.061100
19.557290, 190.185700
19.171060, 195.315700
18.784530, 200.451100
18.397710, 205.591900
18.010610, 210.738100
17.623230, 215.889700
17.235570, 221.046700
16.847640, 226.209100
16.459460, 231.376900
16.071020, 236.550100
15.682330, 241.728700
15.293400, 246.912700
14.904230, 252.102100
14.514830, 257.296900
14.125200, 262.497100
13.735360, 267.702700
13.345300, 272.913700
12.955030, 278.130100
12.564570, 283.351900
12.173910, 288.579100
11.783060, 293.811700
11.392030, 299.049700
11.000820, 304.293100
10.609440, 309.541900
10.217900, 314.796100
9.826200, 320.055700
9.434347, 325.320700
9.042348, 330.591100
8.650208, 335.866900
8.257935, 341.148100
7.865533, 346.434700
7.473009, 351.726700
7.080370, 357.024100
6.687621, 2.326875
6.294768, 7.635075
5.901818, 12.948670
5.508776, 18.267680
5.115649, 23.592080
4.722442, 28.921870
4.329163, 34.257070
3.935816, 39.597670
3.542408, 44.943680
3.148946, 50.295080
2.755434, 55.651870
2.361880, 61.014080
1.968289, 66.381670
1.574668, 71.754670
1.181022, 77.133070
0.787358, 82.516870
0.393682, 87.906070
0.000000, 93.300670
0.000000, 183.301300
0.789337, 177.912200
1.578624, 172.533800
2.367813, 167.166200
3.156855, 161.809300
3.945700, 156.463300
4.734299, 151.128200
5.522603, 145.803700
6.310563, 140.490100
7.098130, 135.187300
7.885255, 129.895400
8.671888, 124.614200
9.457981, 119.343700
10.243480, 114.084100
11.028350, 108.835300
11.812530, 103.597300
12.595970, 98.370150
13.378630, 93.153750
14.160450, 87.948150
14.941390, 82.753350
15.721400, 77.569350
16.500440, 72.396150
17.278440, 67.233750
18.055370, 62.082150
18.831170, 56.941350
19.605790, 51.811350
20.379200, 46.692150
21.151340, 41.583750
21.922160, 36.486150
22.691610, 31.399350
23.459650, 26.323350
24.226230, 21.258150
24.991300, 16.203750
25.754810, 11.160150
26.516710, 6.127350
27.276970, 1.105350
28.035520, 356.094100
28.792330, 351.093700
29.547340, 346.104200
30.300520, 341.125300
31.051800, 336.157300
31.801150, 331.200100
32.548520, 326.253700
33.293860, 321.318200
34.037130, 316.393300
34.778280, 311.479300
35.517260, 306.576100
36.254020, 301.683700
36.988530, 296.802100
37.720730, 291.931400
38.450580, 287.071300
39.178040, 282.222100
39.903060, 277.383700
40.625590, 272.556100
41.345580, 267.739400
42.063010, 262.933300
42.777810, 258.138200
43.489940, 253.353700
44.199370, 248.580200
44.906040, 243.817400
45.609920, 239.065400
46.310950, 234.324100
47.009100, 229.593700
47.704310, 224.874100
48.396560, 220.165300
49.085790, 215.467400
49.771960, 210.780100
50.455030, 206.103800
51.134960, 201.438100
51.811700, 196.783400
52.485220, 192.139300
53.155460, 187.506200
53.822390, 182.883700
54.485970, 178.272100
55.146150, 173.671300
55.802900, 169.081300
56.456170, 164.502100
57.105920, 159.933700
57.752120, 155.376100
58.394710, 150.829300
59.033670, 146.293400
59.668950, 141.768200
60.300510, 137.253700
60.928320, 132.750100
61.552320, 128.257300
62.172500, 123.775400
62.788800, 119.304100
63.401180, 114.843800
64.009620, 110.394100
64.614070, 105.955300
65.214490, 101.527400
65.810850, 97.110150
66.403110, 92.703750
66.991240, 88.308150
67.575180, 83.923350
68.154920, 79.549350
68.730410, 75.186150
69.301620, 70.833750
69.868510, 66.492150
70.431050, 62.161350
70.989200, 57.841350
71.542930, 53.532150
72.092200, 49.233750
72.636980, 44.946150
73.177230, 40.669350
73.712920, 36.403350
74.244020, 32.148150
74.770490, 27.903750
75.292310, 23.670150
75.809430, 19.447350
76.321830, 15.235350
76.829480, 11.034150
77.332330, 6.843750
77.830370, 2.664150
78.323560, 358.495400
78.811870, 354.337300
79.295270, 350.190200
79.773730, 346.053700
80.247220, 341.928200
80.715710, 337.813300
81.179170, 333.709400
81.637570, 329.616100
82.090890, 325.533700
82.539090, 321.462100
82.982150, 317.401300
83.420030, 313.351400
83.852720, 309.312200
84.280190, 305.283700
84.702400, 301.266200
85.119340, 297.259300
85.530970, 293.263400
85.937280, 289.278100
86.338230, 285.303800
86.733800, 281.340100
87.123960, 277.387300
87.508700, 273.445300
87.887990, 269.514200
88.261800, 265.593800
88.630110, 261.684200
88.992900, 257.785400
89.350140, 253.897300
89.701820, 250.020200
90.047900, 246.153700
90.388380, 242.298100
90.723230, 238.453300
91.052420, 234.619300
91.375940, 230.796200
91.693760, 226.983800
92.005880, 223.182100
92.312260, 219.391400
92.612880, 215.611400
92.907740, 211.842100
93.196810, 208.083800
93.480080, 204.336100
93.757510, 200.599300
94.029110, 196.873300
94.294850, 193.158100
94.554710, 189.453700
94.808680, 185.760200
95.056750, 182.077400
95.298890, 178.405300
95.535100, 174.744200
95.765350, 171.093700
95.989630, 167.454200
96.207940, 163.825300
96.420250, 160.207400
96.626550, 156.600100
96.826830, 153.003700
97.021080, 149.418100
97.209280, 145.843400
97.391430, 142.279400
97.567510, 138.726100
97.737510, 135.183700
97.901420, 131.652100
98.059230, 128.131400
98.210930, 124.621300
98.356510, 121.122200
98.495970, 117.633700
98.629280, 114.156200
98.756460, 110.689300
98.877470, 107.233300
98.992330, 103.788100
99.101020, 100.353700
99.203540, 96.930150
99.299870, 93.517350
99.390020, 90.115350
99.473970, 86.724150
99.551730, 83.343750
99.623280, 79.974150
99.688630, 76.615350
99.747760, 73.267350
99.800690, 69.930150
99.847390, 66.603750
99.887870, 63.288150
99.922130, 59.983350
99.950160, 56.689350
99.971960, 53.406150
99.987540, 50.133750
99.996880, 46.872150
100.000000, 43.621350
100.000000, 40.381350
100.000000, 37.152150
100.000000, 33.933750
100.000000, 30.726150
100.000000, 27.529350
100.000000, 24.343350
100.000000, 21.168150
100.000000, 18.003750
100.000000, 14.850150
100.000000, 11.707350
100.000000, 8.575350
100.000000, 5.454150
100.000000, 2.343750
100.000000, 359.244200
100.000000, 356.155400
100.000000, 353.077300
100.000000, 350.010200
100.000000, 346.953700
100.000000, 343.908200
100.000000, 340.873400
100.000000, 337.849300
100.000000, 334.836200
100.000000, 331.833700
100.000000, 328.842200
100.000000, 325.861300
100.000000, 322.891400
100.000000, 319.932200
100.000000, 316.983800
100.000000, 314.046100
100.000000, 311.119300
100.000000, 308.203300
100.000000, 305.298100
100.000000, 302.403800
100.000000, 299.520100
100.000000, 296.647400
100.000000, 293.785300
100.000000, 290.934200
100.000000, 288.093700
100.000000, 285.264200
100.000000, 282.445300
100.000000, 279.637300
100.000000, 276.840200
100.000000, 274.053700
100.000000, 271.278200
100.000000, 268.513300
100.000000, 265.759400
100.000000, 263.016100
100.000000, 260.283800
100.000000, 257.562200
100.000000, 254.851300
100.000000, 252.151300
100.000000, 249.462100
100.000000, 246.783800
100.000000, 244.116100
100.000000, 241.459300
100.000000, 238.813300
100.000000, 236.178100
100.000000, 233.553700
100.000000, 230.940100
100.000000, 228.337400
100.000000, 225.745400
100.000000, 223.164200
100.000000, 220.593800
100.000000, 218.034200
100.000000, 215.485300
100.000000, 212.947300
100.000000, 210.420100
100.000000, 207.903800
100.000000, 205.398200
100.000000, 202.903400
100.000000, 200.419400
100.000000, 197.946200
100.000000, 195.483800
100.000000, 193.032200
100.000000, 190.591300
100.000000, 188.161300
100.000000, 185.742100
100.000000, 183.333700
100.000000, 180.936200
100.000000, 178.549400
100.000000, 176.173300
100.000000, 173.808200
100.000000, 171.453800
100.000000, 169.110100
100.000000, 166.777300
100.000000, 164.455300
100.000000, 162.144100
100.000000, 159.843700
100.000000, 157.554200
100.000000, 155.275300
100.000000, 153.007300
100.000000, 150.750200
100.000000, 148.503800
100.000000, 146.268100
100.000000, 144.043300
100.000000, 141.829300
100.000000, 139.626100
100.000000, 137.433800
100.000000, 135.252100
100.000000, 133.081400
100.000000, 130.921400
100.000000, 128.772200
100.000000, 126.633700
100.000000, 124.506100
100.000000, 122.389300
100.000000, 120.283300
100.000000, 118.188100
100.000000, 116.103700
100.000000, 114.030100
100.000000, 111.967300
100.000000, 109.915400
100.000000, 107.874100
100.000000, 105.843800
100.000000, 103.824100
100.000000, 101.815300
100.000000, 99.817350
100.000000, 97.830150
100.000000, 95.853750
100.000000, 93.888150
100.000000, 91.933350
100.000000, 89.989350
100.000000, 88.056150
100.000000, 86.133750
100.000000, 84.222150
100.000000, 82.321350
100.000000, 80.431350
100.000000, 78.552150
100.000000, 76.683750
100.000000, 74.826150
100.000000, 72.979350
100.000000, 71.143350
100.000000, 69.318150
100.000000, 67.503750
100.000000, 65.700150
100.000000, 63.907350
100.000000, 62.125350
100.000000, 60.354150
100.000000, 58.593750
100.000000, 56.844150
100.000000, 55.105350
100.000000, 53.377350
100.000000, 51.660150
100.000000, 49.953750
100.000000, 48.258150
100.000000, 46.573350
100.000000, 44.899350
100.000000, 43.236150
100.000000, 41.583750
100.000000, 39.942150
100.000000, 38.311350
100.000000, 36.691350
100.000000, 35.082150
100.000000, 33.483750
100.000000, 31.896150
100.000000, 30.319350
100.000000, 28.753350
100.000000, 27.198150
100.000000, 25.653750
100.000000, 24.120150
100.000000, 22.597350
100.000000, 21.085350
100.000000, 19.584150
100.000000, 18.093750
100.000000, 16.614150
100.000000, 15.145350
100.000000, 13.687350
100.000000, 12.240150
100.000000, 10.803750
100.000000, 9.378150
100.000000, 7.963350
100.000000, 6.559350
100.000000, 5.166150
100.000000, 3.783750
100.000000, 2.412150
100.000000, 1.051350
100.000000, 359.701400
100.000000, 358.362200
100.000000, 357.033800
100.000000, 355.716100
100.000000, 354.409400
100.000000, 353.113300
100.000000, 351.828200
100.000000, 350.553800
100.000000, 349.290200
100.000000, 348.037300
100.000000, 346.795400
100.000000, 345.564200
100.000000, 344.343800
100.000000, 343.134200
100.000000, 341.935300
100.000000, 340.747400
100.000000, 339.570200
100.000000, 338.403800
100.000000, 337.248200
100.000000, 336.103400
100.000000, 334.969300
100.000000, 333.846100
100.000000, 332.733800
100.000000, 331.632200
100.000000, 330.541300
100.000000, 329.461400
100.000000, 328.392200
100.000000, 327.333800
100.000000, 326.286200
100.000000, 325.249400
100.000000, 324.223400
100.000000, 323.208200
100.000000, 322.203800
100.000000, 321.210200
100.000000, 320.227400
100.000000, 319.255400
100.000000, 318.294200
100.000000, 317.343800
100.000000, 316.404200
100.000000, 315.475400
100.000000, 314.557400
100.000000, 313.650200
100.000000, 312.753700
100.000000, 311.868200
100.000000, 310.993300
100.000000, 310.129400
100.000000, 309.276200
100.000000, 308.433800
100.000000, 307.602200
100.000000, 306.781400
100.000000, 305.971400
100.000000, 305.172200
100.000000, 304.383800
100.000000, 303.606200
100.000000, 302.839300
100.000000, 302.083400
100.000000, 301.338200
100.000000, 300.603800
100.000000, 299.880200
100.000000, 299.167400
100.000000, 298.465400
100.000000, 297.774200
100.000000, 297.093800
100.000000, 296.424200
100.000000, 295.765400
100.000000, 295.117400
100.000000, 294.480200
100.000000, 293.853800
100.000000, 293.238200
100.000000, 292.633400
100.000000, 292.039400
100.000000, 291.456200
100.000000, 290.883700
100.000000, 290.322100
100.000000, 289.771400
100.000000, 289.231400
100.000000, 288.702200
100.000000, 288.183800
100.000000, 287.676200
100.000000, 287.179400
100.000000, 286.693400
100.000000, 286.218200
100.000000, 285.753700
100.000000, 285.300200
100.000000, 284.857400
100.000000, 284.425400
100.000000, 284.004200
100.000000, 283.593800
100.000000, 283.194200
100.000000, 282.805400
100.000000, 282.427400
100.000000, 282.060200
100.000000, 281.703800
100.000000, 281.358200
100.000000, 281.023400
100.000000, 280.699400
100.000000, 280.386200
100.000000, 280.083800
100.000000, 279.792200
100.000000, 279.511400
100.000000, 279.241400
100.000000, 278.982200
100.000000, 278.733800
100.000000, 278.496200
100.000000, 278.269400
100.000000, 278.053400
100.000000, 277.848200
100.000000, 277.653800
100.000000, 277.470200
100.000000, 277.297400
100.000000, 277.135400
100.000000, 276.984200
100.000000, 276.843800
100.000000, 276.714200
100.000000, 276.595400
100.000000, 276.487400
100.000000, 276.390200
100.000000, 276.303800
100.000000, 276.228200
100.000000, 276.163400
100.000000, 276.109400
100.000000, 276.066200
100.000000, 276.033800
100.000000, 276.012200
100.000000, 276.001400
100.000000, 276.001400
100.000000, 276.012200
100.000000, 276.033800
100.000000, 276.066200
100.000000, 276.109400
100.000000, 276.163400
100.000000, 276.228200
100.000000, 276.303800
100.000000, 276.390200
100.000000, 276.487400
100.000000, 276.595400
100.000000, 276.714200
100.000000, 276.843800
100.000000, 276.984200
100.000000, 277.135400
100.000000, 277.297400
100.000000, 277.470200
100.000000, 277.653800
100.000000, 277.848200
100.000000, 278.053400
100.000000, 278.269400
100.000000, 278.496200
100.000000, 278.733800
100.000000, 278.982200
100.000000, 279.241400
100.000000, 279.511400
100.000000, 279.792200
100.000000, 280.083800
100.000000, 280.386200
100.000000, 280.699400
100.000000, 281.023400
100.000000, 281.358200
100.000000, 281.703800
100.000000, 282.060200
100.000000, 282.427400
100.000000, 282.805400
100.000000, 283.194200
100.000000, 283.593800
100.000000, 284.004200
100.000000, 284.425400
100.000000, 284.857400
100.000000, 285.300200
100.000000, 285.753700
100.000000, 286.218200
100.000000, 286.693400
100.000000, 287.179400
100.000000, 287.676200
100.000000, 288.183800
100.000000, 288.702200
100.000000, 289.231400
100.000000, 289.771400
100.000000, 290.322100
100.000000, 290.883700
100.000000, 291.456200
100.000000, 292.039400
100.000000, 292.633400
100.000000, 293.238200
100.000000, 293.853800
100.000000, 294.480200
100.000000, 295.117400
100.000000, 295.765400
100.000000, 296.424200
100.000000, 297.093800
100.000000, 297.774200
100.000000, 298.465400
100.000000, 299.167400
100.000000, 299.880200
100.000000, 300.603800
100.000000, 301.338200
100.000000, 302.083400
100.000000, 302.839300
100.000000, 303.606200
100.000000, 304.383800
100.000000, 305.172200
100.000000, 305.971400
100.000000, 306.781400
100.000000, 307.602200
100.000000, 308.433800
100.000000, 309.276200
100.000000, 310.129400
100.000000, 310.993300
100.000000, 311.868200
100.000000, 312.753700
100.000000, 313.650200
100.000000, 314.557400
100.000000, 315.475400
100.000000, 316.404200
100.000000, 317.343800
100.000000, 318.294200
100.000000, 319.255400
100.000000, 320.227400
100.000000, 321.210200
100.000000, 322.203800
100.000000, 323.208200
100.000000, 324.223400
100.000000, 325.249400
100.000000, 326.286200
100.000000, 327.333800
100.000000, 328.392200
100.000000, 329.461400
100.000000, 330.541300
100.000000, 331.632200
100.000000, 332.733800
100.000000, 333.846100
100.000000, 334.969300
100.000000, 336.103400
100.000000, 337.248200
100.000000, 338.403800
100.000000, 339.570200
100.000000, 340.747400
100.000000, 341.935300
100.000000, 343.134200
100.000000, 344.343800
100.000000, 345.564200
100.000000, 346.795400
100.000000, 348.037300
100.000000, 349.290200
100.000000, 350.553800
100.000000, 351.828200
100.000000, 353.113300
100.000000, 354.409400
100.000000, 355.716100
100.000000, 357.033800
100.000000, 358.362200
100.000000, 359.701400
100.000000, 1.051350
100.000000, 2.412150
100.000000, 3.783750
100.000000, 5.166150
100.000000, 6.559350
100.000000, 7.963350
100.000000, 9.378150
100.000000, 10.803750
100.000000, 12.240150
100.000000, 13.687350
100.000000, 15.145350
100.000000, 16.614150
100.000000, 18.093750
100.000000, 19.584150
100.000000, 21.085350
100.000000, 22.597350
100.000000, 24.120150
100.000000, 25.653750
100.000000, 27.198150
100.000000, 28.753350
100.000000, 30.319350
100.000000, 31.896150
100.000000, 33.483750
100.000000, 35.082150
100.000000, 36.691350
100.000000, 38.311350
100.000000, 39.942150
100.000000, 41.583750
100.000000, 43.236150
100.000000, 44.899350
100.000000, 46.573350
100.000000, 48.258150
100.000000, 49.953750
100.000000, 51.660150
100.000000, 53.377350
100.000000, 55.105350
100.000000, 56.844150
100.000000, 58.593750
100.000000, 60.354150
100.000000, 62.125350
100.000000, 63.907350
100.000000, 65.700150
100.000000, 67.503750
100.000000, 69.318150
100.000000, 71.143350
100.000000, 72.979350
100.000000, 74.826150
100.000000, 76.683750
100.000000, 78.552150
100.000000, 80.431350
100.000000, 82.321350
100.000000, 84.222150
100.000000, 86.133750
100.000000, 88.056150
100.000000, 89.989350
100.000000, 91.933350
100.000000, 93.888150
100.000000, 95.853750
100.000000, 97.830150
100.000000, 99.817350
100.000000, 101.815300
100.000000, 103.824100
100.000000, 105.843800
100.000000, 107.874100
100.000000, 109.915400
100.000000, 111.967300
100.000000, 114.030100
100.000000, 116.103700
100.000000, 118.188100
100.000000, 120.283300
100.000000, 122.389300
100.000000, 124.506100
100.000000, 126.633700
100.000000, 128.772200
100.000000, 130.921400
100.000000, 133.081400
100.000000, 135.252100
100.000000, 137.433800
100.000000, 139.626100
100.000000, 141.829300
100.000000, 144.043300
100.000000, 146.268100
100.000000, 148.503800
100.000000, 150.750200
100.000000, 153.007300
100.000000, 155.275300
100.000000, 157.554200
100.000000, 159.843700
100.000000, 162.144100
100.000000, 164.455300
100.000000, 166.777300
100.000000, 169.110100
100.000000, 171.453800
100.000000, 173.808200
100.000000, 176.173300
100.000000, 178.549400
100.000000, 180.936200
100.000000, 183.333700
100.000000, 185.742100
100.000000, 188.161300
100.000000, 190.591300
100.000000, 193.032200
100.000000, 195.483800
100.000000, 197.946200
100.000000, 200.419400
100.000000, 202.903400
100.000000, 205.398200
100.000000, 207.903800
100.000000, 210.420100
100.000000, 212.947300
100.000000, 215.485300
100.000000, 218.034200
100.000000, 220.593800
100.000000, 223.164200
100.000000, 225.745400
100.000000, 228.337400
100.000000, 230.940100
100.000000, 233.553700
100.000000, 236.178100
100.000000, 238.813300
100.000000, 241.459300
100.000000, 244.116100
100.000000, 246.783800
100.000000, 249.462100
100.000000, 252.151300
100.000000, 254.851300
100.000000, 257.562200
100.000000, 260.283800
100.000000, 263.016100
100.000000, 265.759400
100.000000, 268.513300
100.000000, 271.278200
100.000000, 274.053700
100.000000, 276.840200
100.000000, 279.637300
100.000000, 282.445300
100.000000, 285.264200
100.000000, 288.093700
100.000000, 290.934200
100.000000, 293.785300
100.000000, 296.647400
100.000000, 299.520100
100.000000, 302.403800
100.000000, 305.298100
100.000000, 308.203300
100.000000, 311.119300
100.000000, 314.046100
100.000000, 316.983800
100.000000, 319.932200
100.000000, 322.891400
100.000000, 325.861300
100.000000, 328.842200
100.000000, 331.833700
100.000000, 334.836200
100.000000, 337.849300
100.000000, 340.873400
100.000000, 343.908200
100.000000, 346.953700
100.000000, 350.010200
100.000000, 353.077300
100.000000, 356.155400
100.000000, 359.244200
100.000000, 2.343750
100.000000, 5.454150
100.000000, 8.575350
100.000000, 11.707350
100.000000, 14.850150
100.000000, 18.003750
100.000000, 21.168150
100.000000, 24.343350
100.000000, 27.529350
100.000000, 30.726150
100.000000, 33.933750
100.000000, 37.152150
100.000000, 40.381350
100.000000, 43.621350
99.996880, 46.872150
99.987540, 50.133750
99.971960, 53.406150
99.950160, 56.689350
99.922130, 59.983350
99.887870, 63.288150
99.847390, 66.603750
99.800690, 69.930150
99.747760, 73.267350
99.688630, 76.615350
99.623280, 79.974150
99.551730, 83.343750
99.473970, 86.724150
99.390020, 90.115350
99.299870, 93.517350
99.203540, 96.930150
99.101020, 100.353700
98.992330, 103.788100
98.877470, 107.233300
98.756460, 110.689300
98.629280, 114.156200
98.495970, 117.633700
98.356510, 121.122200
98.210930, 124.621300
98.059230, 128.131400
97.901420, 131.652100
97.737510, 135.183700
97.567510, 138.726100
97.391430, 142.279400
97.209280, 145.843400
97.021080, 149.418100
96.826830, 153.003700
96.626550, 156.600100
96.420250, 160.207400
96.207940, 163.825300
95.989630, 167.454200
95.765350, 171.093700
95.535100, 174.744200
95.298890, 178.405300
95.056750, 182.077400
94.808680, 185.760200
94.554710, 189.453700
94.294850, 193.158100
94.029110, 196.873300
93.757510, 200.599300
93.480080, 204.336100
93.196810, 208.083800
92.907740, 211.842100
92.612880, 215.611400
92.312260, 219.391400
92.005880, 223.182100
91.693760, 226.983800
91.375940, 230.796200
91.052420, 234.619300
90.723230, 238.453300
90.388380, 242.298100
90.047900, 246.153700
89.701820, 250.020200
89.350140, 253.897300
88.992900, 257.785400
88.630110, 261.684200
88.261800, 265.593800
87.887990, 269.514200
87.508700, 273.445300
87.123960, 277.387300
86.733800, 281.340100
86.338230, 285.303800
85.937280, 289.278100
85.530970, 293.263400
85.119340, 297.259300
84.702400, 301.266200
84.280190, 305.283700
83.852720, 309.312200
83.420030, 313.351400
82.982150, 317.401300
82.539090, 321.462100
82.090890, 325.533700
81.637570, 329.616100
81.179170, 333.709400
80.715710, 337.813300
80.247220, 341.928200
79.773730, 346.053700
79.295270, 350.190200
78.811870, 354.337300
78.323560, 358.495400
77.830370, 2.664150
77.332330, 6.843750
76.829480, 11.034150
76.321830, 15.235350
75.809430, 19.447350
75.292310, 23.670150
74.770490, 27.903750
74.244020, 32.148150
73.712920, 36.403350
73.177230, 40.669350
72.636980, 44.946150
72.092200, 49.233750
71.542930, 53.532150
70.989200, 57.841350
70.431050, 62.161350
69.868510, 66.492150
69.301620, 70.833750
68.730410, 75.186150
68.154920, 79.549350
67.575180, 83.923350
66.991240, 88.308150
66.403110, 92.703750
65.810850, 97.110150
65.214490, 101.527400
64.614070, 105.955300
64.009620, 110.394100
63.401180, 114.843800
62.788800, 119.304100
62.172500, 123.775400
61.552320, 128.257300
60.928320, 132.750100
60.300510, 137.253700
59.668950, 141.768200
59.033670, 146.293400
58.394710, 150.829300
57.752120, 155.376100
57.105920, 159.933700
56.456170, 164.502100
55.802900, 169.081300
55.146150, 173.671300
54.485970, 178.272100
53.822390, 182.883700
53.155460, 187.506200
52.485220, 192.139300
51.811700, 196.783400
51.134960, 201.438100
50.455030, 206.103800
49.771960, 210.780100
49.085790, 215.467400
48.396560, 220.165300
47.704310, 224.874100
47.009100, 229.593700
46.310950, 234.324100
45.609920, 239.065400
44.906040, 243.817400
44.199370, 248.580200
43.489940, 253.353700
42.777810, 258.138200
42.063010, 262.933300
41.345580, 267.739400
40.625590, 272.556100
39.903060, 277.383700
39.178040, 282.222100
38.450580, 287.071300
37.720730, 291.931400
36.988530, 296.802100
36.254020, 301.683700
35.517260, 306.576100
34.778280, 311.479300
34.037130, 316.393300
33.293860, 321.318200
32.548520, 326.253700
31.801150, 331.200100
31.051800, 336.157300
30.300520, 341.125300
29.547340, 346.104200
28.792330, 351.093700
28.035520, 356.094100
27.276970, 1.105350
26.516710, 6.127350
25.754810, 11.160150
24.991300, 16.203750
24.226230, 21.258150
23.459650, 26.323350
22.691610, 31.399350
21.922160, 36.486150
21.151340, 41.583750
20.379200, 46.692150
19.605790, 51.811350
18.831170, 56.941350
18.055370, 62.082150
17.278440, 67.233750
16.500440, 72.396150
15.721400, 77.569350
14.941390, 82.753350
14.160450, 87.948150
13.378630, 93.153750
12.595970, 98.370150
11.812530, 103.597300
11.028350, 108.835300
10.243480, 114.084100
9.457981, 119.343700
8.671888, 124.614200
7.885255, 129.895400
7.098130, 135.187300
6.310563, 140.490100
5.522603, 145.803700
4.734299, 151.128200
3.945700, 156.463300
3.156855, 161.809300
2.367813, 167.166200
1.578624, 172.533800
0.789337, 177.912200
0.000000, 183.301300
##END=
##XYPOINTS= (XY..XY)
0.000000, 183.301300
0.789337, 177.912200
1.578624, 172.533800
2.367813, 167.166200
3.156855, 161.809300
3.945700, 156.463300
4.734299, 151.128200
5.522603, 145.803700
6.310563, 140.490100
7.098130, 135.187300
7.885255, 129.895400
8.671888, 124.614200
9.457981, 119.343700
10.243480, 114.084100
11.028350, 108.835300
11.812530, 103.597300
12.595970, 98.370150
13.378630, 93.153750
14.160450, 87.948150
14.941390, 82.753350
15.721400, 77.569350
16.500440, 72.396150
17.278440, 67.233750
18.055370, 62.082150
18.831170, 56.941350
19.605790, 51.811350
20.379200, 46.692150
21.151340, 41.583750
21.922160, 36.486150
22.691610, 31.399350
23.459650, 26.323350
24.226230, 21.258150
24.991300, 16.203750
25.754810, 11.160150
26.516710, 6.127350
27.276970, 1.105350
28.035520, 356.094100
28.792330, 351.093700
29.547340, 346.104200
30.300520, 341.125300
31.051800, 336.157300
31.801150, 331.200100
32.548520, 326.253700
33.293860, 321.318200
34.037130, 316.393300
34.778280, 311.479300
35.517260, 306.576100
36.254020, 301.683700
36.988530, 296.802100
37.720730, 291.931400
38.450580, 287.071300
39.178040, 282.222100
39.903060, 277.383700
40.625590, 272.556100
41.345580, 267.739400
42.063010, 262.933300
42.777810, 258.138200
43.489940, 253.353700
44.199370, 248.580200
44.906040, 243.817400
45.609920, 239.065400
46.310950, 234.324100
47.009100, 229.593700
47.704310, 224.874100
48.396560, 220.165300
49.085790, 215.467400
49.771960, 210.780100
50.455030, 206.103800
51.134960, 201.438100
51.811700, 196.783400
52.485220, 192.139300
53.155460, 187.506200
53.822390, 182.883700
54.485970, 178.272100
55.146150, 173.671300
55.802900, 169.081300
56.456170, 164.502100
57.105920, 159.933700
57.752120, 155.376100
58.394710, 150.829300
59.033670, 146.293400
59.668950, 141.768200
60.300510, 137.253700
60.928320, 132.750100
61.552320, 128.257300
62.172500, 123.775400
62.788800, 119.304100
63.401180, 114.843800
64.009620, 110.394100
64.614070, 105.955300
65.214490, 101.527400
65.810850, 97.110150
66.403110, 92.703750
66.991240, 88.308150
67.575180, 83.923350
68.154920, 79.549350
68.730410, 75.186150
69.301620, 70.833750
69.868510, 66.492150
70.431050, 62.161350
70.989200, 57.841350
71.542930, 53.532150
72.092200, 49.233750
72.636980, 44.946150
73.177230, 40.669350
73.712920, 36.403350
74.244020, 32.148150
74.770490, 27.903750
75.292310, 23.670150
75.809430, 19.447350
76.321830, 15.235350
76.829480, 11.034150
77.332330, 6.843750
77.830370, 2.664150
78.323560, 358.495400
78.811870, 354.337300
79.295270, 350.190200
79.773730, 346.053700
80.247220, 341.928200
80.715710, 337.813300
81.179170, 333.709400
81.637570, 329.616100
82.090890, 325.533700
82.539090, 321.462100
82.982150, 317.401300
83.420030, 313.351400
83.852720, 309.312200
84.280190, 305.283700
84.702400, 301.266200
85.119340, 297.259300
85.530970, 293.263400
85.937280, 289.278100
86.338230, 285.303800
86.733800, 281.340100
87.123960, 277.387300
87.508700, 273.445300
87.887990, 269.514200
88.261800, 265.593800
88.630110, 261.684200
88.992900, 257.785400
89.350140, 253.897300
89.701820, 250.020200
90.047900, 246.153700
90.388380, 242.298100
90.723230, 238.453300
91.052420, 234.619300
91.375940, 230.796200
91.693760, 226.983800
92.005880, 223.182100
92.312260, 219.391400
92.612880, 215.611400
92.907740, 211.842100
93.196810, 208.083800
93.480080, 204.336100
93.757510, 200.599300
94.029110, 196.873300
94.294850, 193.158100
94.554710, 189.453700
94.808680, 185.760200
95.056750, 182.077400
95.298890, 178.405300
95.535100, 174.744200
95.765350, 171.093700
95.989630, 167.454200
96.207940, 163.825300
96.420250, 160.207400
96.626550, 156.600100
96.826830, 153.003700
97.021080, 149.418100
97.209280, 145.843400
97.391430, 142.279400
97.567510, 138.726100
97.737510, 135.183700
97.901420, 131.652100
98.059230, 128.131400
98.210930, 124.621300
98.356510, 121.122200
98.495970, 117.633700
98.629280, 114.156200
98.756460, 110.689300
98.877470, 107.233300
98.992330, 103.788100
99.101020, 100.353700
99.203540, 96.930150
99.299870, 93.517350
99.390020, 90.115350
99.473970, 86.724150
99.551730, 83.343750
99.623280, 79.974150
99.688630, 76.615350
99.747760, 73.267350
99.800690, 69.930150
99.847390, 66.603750
99.887870, 63.288150
99.922130, 59.983350
99.950160, 56.689350
99.971960, 53.406150
99.987540, 50.133750
99.996880, 46.872150
100.000000, 43.621350
100.000000, 40.381350
100.000000, 37.152150
100.000000, 33.933750
100.000000, 30.726150
100.000000, 27.529350
100.000000, 24.343350
100.000000, 21.168150
100.000000, 18.003750
100.000000, 14.850150
100.000000, 11.707350
100.000000, 8.575350
100.000000, 5.454150
100.000000, 2.343750
100.000000, 359.244200
100.000000, 356.155400
100.000000, 353.077300
100.000000, 350.010200
100.000000, 346.953700
100.000000, 343.908200
100.000000, 340.873400
100.000000, 337.849300
100.000000, 334.836200
100.000000, 331.833700
100.000000, 328.842200
100.000000, 325.861300
100.000000, 322.891400
100.000000, 319.932200
100.000000, 316.983800
100.000000, 314.046100
100.000000, 311.119300
100.000000, 308.203300
100.000000, 305.298100
100.000000, 302.403800
100.000000, 299.520100
100.000000, 296.647400
100.000000, 293.785300
100.000000, 290.934200
100.000000, 288.093700
100.000000, 285.264200
100.000000, 282.445300
100.000000, 279.637300
100.000000, 276.840200
100.000000, 274.053700
100.000000, 271.278200
100.000000, 268.513300
100.000000, 265.759400
100.000000, 263.016100
100.000000, 260.283800
100.000000, 257.562200
100.000000, 254.851300
100.000000, 252.151300
100.000000, 249.462100
100.000000, 246.783800
100.000000, 244.116100
100.000000, 241.459300
100.000000, 238.813300
100.000000, 236.178100
100.000000, 233.553700
100.000000, 230.940100
100.000000, 228.337400
100.000000, 225.745400
100.000000, 223.164200
100.000000, 220.593800
100.000000, 218.034200
100.000000, 215.485300
100.000000, 212.947300
100.000000, 210.420100
100.000000, 207.903800
100.000000, 205.398200
100.000000, 202.903400
100.000000, 200.419400
100.000000, 197.946200
100.000000, 195.483800
100.000000, 193.032200
100.000000, 190.591300
100.000000, 188.161300
100.000000, 185.742100
100.000000, 183.333700
100.000000, 180.936200
100.000000, 178.549400
100.000000, 176.173300
100.000000, 173.808200
100.000000, 171.453800
100.000000, 169.110100
100.000000, 166.777300
100.000000, 164.455300
100.000000, 162.144100
100.000000, 159.843700
100.000000, 157.554200
100.000000, 155.275300
100.000000, 153.007300
100.000000, 150.750200
100.000000, 148.503800
100.000000, 146.268100
100.000000, 144.043300
100.000000, 141.829300
100.000000, 139.626100
100.000000, 137.433800
100.000000, 135.252100
100.000000, 133.081400
100.000000, 130.921400
100.000000, 128.772200
100.000000, 126.633700
100.000000, 124.506100
100.000000, 122.389300
100.000000, 120.283300
100.000000, 118.188100
100.000000, 116.103700
100.000000, 114.030100
100.000000, 111.967300
100.000000, 109.915400
100.000000, 107.874100
100.000000, 105.843800
100.000000, 103.824100
100.000000, 101.815300
100.000000, 99.817350
100.000000, 97.830150
100.000000, 95.853750
100.000000, 93.888150
100.000000, 91.933350
100.000000, 89.989350
100.000000, 88.056150
100.000000, 86.133750
100.000000, 84.222150
100.000000, 82.321350
100.000000, 80.431350
100.000000, 78.552150
100.000000, 76.683750
100.000000, 74.826150
100.000000, 72.979350
100.000000, 71.143350
100.000000, 69.318150
100.000000, 67.503750
100.000000, 65.700150
100.000000, 63.907350
100.000000, 62.125350
100.000000, 60.354150
100.000000, 58.593750
100.000000, 56.844150
100.000000, 55.105350
100.000000, 53.377350
100.000000, 51.660150
100.000000, 49.953750
100.000000, 48.258150
100.000000, 46.573350
100.000000, 44.899350
100.000000, 43.236150
100.000000, 41.583750
100.000000, 39.942150
100.000000, 38.311350
100.000000, 36.691350
100.000000, 35.082150
100.000000, 33.483750
100.000000, 31.896150
100.000000, 30.319350
100.000000, 28.753350
100.000000, 27.198150
100.000000, 25.653750
100.000000, 24.120150
100.000000, 22.597350
100.000000, 21.085350
100.000000, 19.584150
100.000000, 18.093750
100.000000, 16.614150
100.000000, 15.145350
100.000000, 13.687350
100.000000, 12.240150
100.000000, 10.803750
100.000000, 9.378150
100.000000, 7.963350
100.000000, 6.559350
100.000000, 5.166150
100.000000, 3.783750
100.000000, 2.412150
100.000000, 1.051350
100.000000, 359.701400
100.000000, 358.362200
100.000000, 357.033800
100.000000, 355.716100
100.000000, 354.409400
100.000000, 353.113300
100.000000, 351.828200
100.000000, 350.553800
100.000000, 349.290200
100.000000, 348.037300
100.000000, 346.795400
100.000000, 345.564200
100.000000, 344.343800
100.000000, 343.134200
100.000000, 341.935300
100.000000, 340.747400
100.000000, 339.570200
100.000000, 338.403800
100.000000, 337.248200
100.000000, 336.103400
100.000000, 334.969300
100.000000, 333.846100
100.000000, 332.733800
100.000000, 331.632200
100.000000, 330.541300
100.000000, 329.461400
100.000000, 328.392200
100.000000, 327.333800
100.000000, 326.286200
100.000000, 325.249400
100.000000, 324.223400
100.000000, 323.208200
100.000000, 322.203800
100.000000, 321.210200
100.000000, 320.227400
100.000000, 319.255400
100.000000, 318.294200
100.000000, 317.343800
100.000000, 316.404200
100.000000, 315.475400
100.000000, 314.557400
100.000000, 313.650200
100.000000, 312.753700
100.000000, 311.868200
100.000000, 310.993300
100.000000, 310.129400
100.000000, 309.276200
100.000000, 308.433800
100.000000, 307.602200
100.000000, 306.781400
100.000000, 305.971400
100.000000, 305.172200
100.000000, 304.383800
100.000000, 303.606200
100.000000, 302.839300
100.000000, 302.083400
100.000000, 301.338200
100.000000, 300.603800
100.000000, 299.880200
100.000000, 299.167400
100.000000, 298.465400
100.000000, 297.774200
100.000000, 297.093800
100.000000, 296.424200
100.000000, 295.765400
100.000000, 295.117400
100.000000, 294.480200
100.000000, 293.853800
100.000000, 293.238200
100.000000, 292.633400
100.000000, 292.039400
100.000000, 291.456200
100.000000, 290.883700
100.000000, 290.322100
100.000000, 289.771400
100.000000, 289.231400
100.000000, 288.702200
100.000000, 288.183800
100.000000, 287.676200
100.000000, 287.179400
100.000000, 286.693400
100.000000, 286.218200
100.000000, 285.753700
100.000000, 285.300200
100.000000, 284.857400
100.000000, 284.425400
100.000000, 284.004200
100.000000, 283.593800
100.000000, 283.194200
100.000000, 282.805400
100.000000, 282.427400
100.000000, 282.060200
100.000000, 281.703800
100.000000, 281.358200
100.000000, 281.023400
100.000000, 280.699400
100.000000, 280.386200
100.000000, 280.083800
100.000000, 279.792200
100.000000, 279.511400
100.000000, 279.241400
100.000000, 278.982200
100.000000, 278.733800
100.000000, 278.496200
100.000000, 278.269400
100.000000, 278.053400
100.000000, 277.848200
100.000000, 277.653800
100.000000, 277.470200
100.000000, 277.297400
100.000000, 277.135400
100.000000, 276.984200
100.000000, 276.843800
100.000000, 276.714200
100.000000, 276.595400
100.000000, 276.487400
100.000000, 276.390200
100.000000, 276.303800
100.000000, 276.228200
100.000000, 276.163400
100.000000, 276.109400
100.000000, 276.066200
100.000000, 276.033800
100.000000, 276.012200
100.000000, 276.001400
100.000000, 276.001400
100.000000, 276.012200
100.000000, 276.033800
100.000000, 276.066200
100.000000, 276.109400
100.000000, 276.163400
100.000000, 276.228200
100.000000, 276.303800
100.000000, 276.390200
100.000000, 276.487400
100.000000, 276.595400
100.000000, 276.714200
100.000000, 276.843800
100.000000, 276.984200
100.000000, 277.135400
100.000000, 277.297400
100.000000, 277.470200
100.000000, 277.653800
100.000000, 277.848200
100.000000, 278.053400
100.000000, 278.269400
100.000000, 278.496200
100.000000, 278.733800
100.000000, 278.982200
100.000000, 279.241400
100.000000, 279.511400
100.000000, 279.792200
100.000000, 280.083800
100.000000, 280.386200
100.000000, 280.699400
100.000000, 281.023400
100.000000, 281.358200
100.000000, 281.703800
100.000000, 282.060200
100.000000, 282.427400
100.000000, 282.805400
100.000000, 283.194200
100.000000, 283.593800
100.000000, 284.004200
100.000000, 284.425400
100.000000, 284.857400
100.000000, 285.300200
100.000000, 285.753700
100.000000, 286.218200
100.000000, 286.693400
100.000000, 287.179400
100.000000, 287.676200
100.000000, 288.183800
100.000000, 288.702200
100.000000, 289.231400
100.000000, 289.771400
100.000000, 290.322100
100.000000, 290.883700
100.000000, 291.456200
100.000000, 292.039400
100.000000, 292.633400
100.000000, 293.238200
100.000000, 293.853800
100.000000, 294.480200
100.000000, 295.117400
100.000000, 295.765400
100.000000, 296.424200
100.000000, 297.093800
100.000000, 297.774200
100.000000, 298.465400
100.000000, 299.167400
100.000000, 299.880200
100.000000, 300.603800
100.000000, 301.338200
100.000000, 302.083400
100.000000, 302.839300
100.000000, 303.606200
100.000000, 304.383800
100.000000, 305.172200
100.000000, 305.971400
100.000000, 306.781400
100.000000, 307.602200
100.000000, 308.433800
100.000000, 309.276200
100.000000, 310.129400
100.000000, 310.993300
100.000000, 311.868200
100.000000, 312.753700
100.000000, 313.650200
100.000000, 314.557400
100.000000, 315.475400
100.000000, 316.404200
100.000000, 317.343800
100.000000, 318.294200
100.000000, 319.255400
100.000000, 320.227400
100.000000, 321.210200
100.000000, 322.203800
100.000000, 323.208200
100.000000, 324.223400
100.000000, 325.249400
100.000000, 326.286200
100.000000, 327.333800
100.000000, 328.392200
100.000000, 329.461400
100.000000, 330.541300
100.000000, 331.632200
100.000000, 332.733800
100.000000, 333.846100
100.000000, 334.969300
100.000000, 336.103400
100.000000, 337.248200
100.000000, 338.403800
100.000000, 339.570200
100.000000, 340.747400
100.000000, 341.935300
100.000000, 343.134200
100.000000, 344.343800
100.000000, 345.564200
100.000000, 346.795400
100.000000, 348.037300
100.000000, 349.290200
100.000000, 350.553800
100.000000, 351.828200
100.000000, 353.113300
100.000000, 354.409400
100.000000, 355.716100
100.000000, 357.033800
100.000000, 358.362200
100.000000, 359.701400
100.000000, 1.051350
100.000000, 2.412150
100.000000, 3.783750
100.000000, 5.166150
100.000000, 6.559350
100.000000, 7.963350
100.000000, 9.378150
100.000000, 10.803750
100.000000, 12.240150
100.000000, 13.687350
100.000000, 15.145350
100.000000, 16.614150
100.000000, 18.093750
100.000000, 19.584150
100.000000, 21.085350
100.000000, 22.597350
100.000000, 24.120150
100.000000, 25.653750
100.000000, 27.198150
100.000000, 28.753350
100.000000, 30.319350
100.000000, 31.896150
100.000000, 33.483750
100.000000, 35.082150
100.000000, 36.691350
100.000000, 38.311350
100.000000, 39.942150
100.000000, 41.583750
100.000000, 43.236150
100.000000, 44.899350
100.000000, 46.573350
100.000000, 48.258150
100.000000, 49.953750
100.000000, 51.660150
100.000000, 53.377350
100.000000, 55.105350
100.000000, 56.844150
100.000000, 58.593750
100.000000, 60.354150
100.000000, 62.125350
100.000000, 63.907350
100.000000, 65.700150
100.000000, 67.503750
100.000000, 69.318150
100.000000, 71.143350
100.000000, 72.979350
100.000000, 74.826150
100.000000, 76.683750
100.000000, 78.552150
100.000000, 80.431350
100.000000, 82.321350
100.000000, 84.222150
100.000000, 86.133750
100.000000, 88.056150
100.000000, 89.989350
100.000000, 91.933350
100.000000, 93.888150
100.000000, 95.853750
100.000000, 97.830150
100.000000, 99.817350
100.000000, 101.815300
100.000000, 103.824100
100.000000, 105.843800
100.000000, 107.874100
100.000000, 109.915400
100.000000, 111.967300
100.000000, 114.030100
100.000000, 116.103700
100.000000, 118.188100
100.000000, 120.283300
100.000000, 122.389300
100.000000, 124.506100
100.000000, 126.633700
100.000000, 128.772200
100.000000, 130.921400
100.000000, 133.081400
100.000000, 135.252100
100.000000, 137.433800
100.000000, 139.626100
100.000000, 141.829300
100.000000, 144.043300
100.000000, 146.268100
100.000000, 148.503800
100.000000, 150.750200
100.000000, 153.007300
100.000000, 155.275300
100.000000, 157.554200
100.000000, 159.843700
100.000000, 162.144100
100.000000, 164.455300
100.000000, 166.777300
100.000000, 169.110100
100.000000, 171.453800
100.000000, 173.808200
100.000000, 176.173300
100.000000, 178.549400
100.000000, 180.936200
100.000000, 183.333700
100.000000, 185.742100
100.000000, 188.161300
100.000000, 190.591300
100.000000, 193.032200
100.000000, 195.483800
100.000000, 197.946200
100.000000, 200.419400
100.000000, 202.903400
100.000000, 205.398200
100.000000, 207.903800
100.000000, 210.420100
100.000000, 212.947300
100.000000, 215.485300
100.000000, 218.034200
100.000000, 220.593800
100.000000, 223.164200
100.000000, 225.745400
100.000000, 228.337400
100.000000, 230.940100
100.000000, 233.553700
100.000000, 236.178100
100.000000, 238.813300
100.000000, 241.459300
100.000000, 244.116100
100.000000, 246.783800
100.000000, 249.462100
100.000000, 252.151300
100.000000, 254.851300
100.000000, 257.562200
100.000000, 260.283800
100.000000, 263.016100
100.000000, 265.759400
100.000000, 268.513300
100.000000, 271.278200
100.000000, 274.053700
100.000000, 276.840200
100.000000, 279.637300
100.000000, 282.445300
100.000000, 285.264200
100.000000, 288.093700
100.000000, 290.934200
100.000000, 293.785300
100.000000, 296.647400
100.000000, 299.520100
100.000000, 302.403800
100.000000, 305.298100
100.000000, 308.203300
100.000000, 311.119300
100.000000, 314.046100
100.000000, 316.983800
100.000000, 319.932200
100.000000, 322.891400
100.000000, 325.861300
100.000000, 328.842200
100.000000, 331.833700
100.000000, 334.836200
100.000000, 337.849300
100.000000, 340.873400
100.000000, 343.908200
100.000000, 346.953700
100.000000, 350.010200
100.000000, 353.077300
100.000000, 356.155400
100.000000, 359.244200
100.000000, 2.343750
100.000000, 5.454150
100.000000, 8.575350
100.000000, 11.707350
100.000000, 14.850150
100.000000, 18.003750
100.000000, 21.168150
100.000000, 24.343350
100.000000, 27.529350
100.000000, 30.726150
100.000000, 33.933750
100.000000, 37.152150
100.000000, 40.381350
100.000000, 43.621350
99.996880, 46.872150
99.987540, 50.133750
99.971960, 53.406150
99.950160, 56.689350
99.922130, 59.983350
99.887870, 63.288150
99.847390, 66.603750
99.800690, 69.930150
99.747760, 73.267350
99.688630, 76.615350
99.623280, 79.974150
99.551730, 83.343750
99.473970, 86.724150
99.390020, 90.115350
99.299870, 93.517350
99.203540, 96.930150
99.101020, 100.353700
98.992330, 103.788100
98.877470, 107.233300
98.756460, 110.689300
98.629280, 114.156200
98.495970, 117.633700
98.356510, 121.122200
98.210930, 124.621300
98.059230, 128.131400
97.901420, 131.652100
97.737510, 135.183700
97.567510, 138.726100
97.391430, 142.279400
97.209280, 145.843400
97.021080, 149.418100
96.826830, 153.003700
96.626550, 156.600100
96.420250, 160.207400
96.207940, 163.825300
95.989630, 167.454200
95.765350, 171.093700
95.535100, 174.744200
95.298890, 178.405300
95.056750, 182.077400
94.808680, 185.760200
94.554710, 189.453700
94.294850, 193.158100
94.029110, 196.873300
93.757510, 200.599300
93.480080, 204.336100
93.196810, 208.083800
92.907740, 211.842100
92.612880, 215.611400
92.312260, 219.391400
92.005880, 223.182100
91.693760, 226.983800
91.375940, 230.796200
91.052420, 234.619300
90.723230, 238.453300
90.388380, 242.298100
90.047900, 246.153700
89.701820, 250.020200
89.350140, 253.897300
88.992900, 257.785400
88.630110, 261.684200
88.261800, 265.593800
87.887990, 269.514200
87.508700, 273.445300
87.123960, 277.387300
86.733800, 281.340100
86.338230, 285.303800
85.937280, 289.278100
85.530970, 293.263400
85.119340, 297.259300
84.702400, 301.266200
84.280190, 305.283700
83.852720, 309.312200
83.420030, 313.351400
82.982150, 317.401300
82.539090, 321.462100
82.090890, 325.533700
81.637570, 329.616100
81.179170, 333.709400
80.715710, 337.813300
80.247220, 341.928200
79.773730, 346.053700
79.295270, 350.190200
78.811870, 354.337300
78.323560, 358.495400
77.830370, 2.664150
77.332330, 6.843750
76.829480, 11.034150
76.321830, 15.235350
75.809430, 19.447350
75.292310, 23.670150
74.770490, 27.903750
74.244020, 32.148150
73.712920, 36.403350
73.177230, 40.669350
72.636980, 44.946150
72.092200, 49.233750
71.542930, 53.532150
70.989200, 57.841350
70.431050, 62.161350
69.868510, 66.492150
69.301620, 70.833750
68.730410, 75.186150
68.154920, 79.549350
67.575180, 83.923350
66.991240, 88.308150
66.403110, 92.703750
65.810850, 97.110150
65.214490, 101.527400
64.614070, 105.955300
64.009620, 110.394100
63.401180, 114.843800
62.788800, 119.304100
62.172500, 123.775400
61.552320, 128.257300
60.928320, 132.750100
60.300510, 137.253700
59.668950, 141.768200
59.033670, 146.293400
58.394710, 150.829300
57.752120, 155.376100
57.105920, 159.933700
56.456170, 164.502100
55.802900, 169.081300
55.146150, 173.671300
54.485970, 178.272100
53.822390, 182.883700
53.155460, 187.506200
52.485220, 192.139300
51.811700, 196.783400
51.134960, 201.438100
50.455030, 206.103800
49.771960, 210.780100
49.085790, 215.467400
48.396560, 220.165300
47.704310, 224.874100
47.009100, 229.593700
46.310950, 234.324100
45.609920, 239.065400
44.906040, 243.817400
44.199370, 248.580200
43.489940, 253.353700
42.777810, 258.138200
42.063010, 262.933300
41.345580, 267.739400
40.625590, 272.556100
39.903060, 277.383700
39.178040, 282.222100
38.450580, 287.071300
37.720730, 291.931400
36.988530, 296.802100
36.254020, 301.683700
35.517260, 306.576100
34.778280, 311.479300
34.037130, 316.393300
33.293860, 321.318200
32.548520, 326.253700
31.801150, 331.200100
31.051800, 336.157300
30.300520, 341.125300
29.547340, 346.104200
28.792330, 351.093700
28.035520, 356.094100
27.276970, 1.105350
26.516710, 6.127350
25.754810, 11.160150
24.991300, 16.203750
24.226230, 21.258150
23.459650, 26.323350
22.691610, 31.399350
21.922160, 36.486150
21.151340, 41.583750
20.379200, 46.692150
19.605790, 51.811350
18.831170, 56.941350
18.055370, 62.082150
17.278440, 67.233750
16.500440, 72.396150
15.721400, 77.569350
14.941390, 82.753350
14.160450, 87.948150
13.378630, 93.153750
12.595970, 98.370150
11.812530, 103.597300
11.028350, 108.835300
10.243480, 114.084100
9.457981, 119.343700
8.671888, 124.614200
7.885255, 129.895400
7.098130, 135.187300
6.310563, 140.490100
5.522603, 145.803700
4.734299, 151.128200
3.945700, 156.463300
3.156855, 161.809300
2.367813, 167.166200
1.578624, 172.533800
0.789337, 177.912200
0.000000, 183.301300
0.000000, 93.300670
0.393682, 87.906070
0.787358, 82.516870
1.181022, 77.133070
1.574668, 71.754670
1.968289, 66.381670
2.361880, 61.014080
2.755434, 55.651870
3.148946, 50.295080
3.542408, 44.943680
3.935816, 39.597670
4.329163, 34.257070
4.722442, 28.921870
5.115649, 23.592080
5.508776, 18.267680
5.901818, 12.948670
6.294768, 7.635075
6.687621, 2.326875
7.080370, 357.024100
7.473009, 351.726700
7.865533, 346.434700
8.257935, 341.148100
8.650208, 335.866900
9.042348, 330.591100
9.434347, 325.320700
9.826200, 320.055700
10.217900, 314.796100
10.609440, 309.541900
11.000820, 304.293100
11.392030, 299.049700
11.783060, 293.811700
12.173910, 288.579100
12.564570, 283.351900
12.955030, 278.130100
13.345300, 272.913700
13.735360, 267.702700
14.125200, 262.497100
14.514830, 257.296900
14.904230, 252.102100
15.293400, 246.912700
15.682330, 241.728700
16.071020, 236.550100
16.459460, 231.376900
16.847640, 226.209100
17.235570, 221.046700
17.623230, 215.889700
18.010610, 210.738100
18.397710, 205.591900
18.784530, 200.451100
19.171060, 195.315700
19.557290, 190.185700
19.943220, 185.061100
20.328840, 179.941900
20.714150, 174.828100
21.099130, 169.719700
21.483790, 164.616700
21.868110, 159.519100
22.252090, 154.426900
22.635730, 149.340100
23.019020, 144.258700
23.401950, 139.182700
23.784520, 134.112100
24.166720, 129.046900
24.548550, 123.987100
24.929990, 118.932700
25.311050, 113.883700
25.691720, 108.840100
26.071990, 103.801900
26.451850, 98.769070
26.831310, 93.741680
27.210350, 88.719670
27.588960, 83.703070
27.967150, 78.691870
28.344910, 73.686070
28.722230, 68.685670
29.099100, 63.690670
29.475520, 58.701070
29.851480, 53.716870
30.226980, 48.738080
30.602010, 43.764670
30.976570, 38.796680
31.350650, 33.834070
31.724240, 28.876870
32.097340, 23.925080
32.469950, 18.978670
32.842050, 14.037680
33.213640, 9.102075
33.584710, 4.171875
33.955270, 359.247100
34.325300, 354.327700
34.694800, 349.413700
35.063760, 344.505100
35.432170, 339.601900
35.800040, 334.704100
36.167350, 329.811700
36.534100, 324.924700
36.900290, 320.043100
37.265900, 315.166900
37.630940, 310.296100
37.995390, 305.430700
38.359250, 300.570700
38.722520, 295.716100
39.085190, 290.866900
39.447260, 286.023100
39.808710, 281.184700
40.169540, 276.351700
40.529750, 271.524100
40.889340, 266.701900
41.248290, 261.885100
41.606600, 257.073700
41.964270, 252.267700
42.321280, 247.467100
42.677640, 242.671900
43.033340, 237.882100
43.388370, 233.097700
43.742730, 228.318700
44.096410, 223.545100
44.449410, 218.776900
44.801720, 214.014100
45.153340, 209.256700
45.504250, 204.504700
45.854460, 199.758100
46.203960, 195.016900
46.552740, 190.281100
46.900800, 185.550700
47.248140, 180.825700
47.594740, 176.106100
47.940600, 171.391900
48.285730, 166.683100
48.630100, 161.979700
48.973720, 157.281700
49.316580, 152.589100
49.658670, 147.901900
50.000000, 143.220100
50.340550, 138.543700
50.680320, 133.872700
51.019310, 129.207100
51.357500, 124.546900
51.694900, 119.892100
52.031500, 115.242700
52.367290, 110.598700
52.702270, 105.960100
53.036430, 101.326900
53.369780, 96.699080
53.702290, 92.076670
54.033970, 87.459680
54.364810, 82.848070
54.694820, 78.241870
55.023970, 73.641070
55.352270, 69.045670
55.679710, 64.455670
56.006290, 59.871070
56.332010, 55.291870
56.656840, 50.718070
56.980810, 46.149680
57.303880, 41.586680
57.626070, 37.029070
57.947370, 32.476870
58.267770, 27.930070
58.587260, 23.388670
58.905850, 18.852680
59.223530, 14.322070
59.540280, 9.796875
59.856120, 5.277075
60.171020, 0.762675
60.484990, 356.253700
60.798030, 351.750100
61.110120, 347.251900
61.421270, 342.759100
61.731470, 338.271700
62.040700, 333.789700
62.348980, 329.313100
62.656290, 324.841900
62.962630, 320.376100
63.267990, 315.915700
63.572370, 311.460700
63.875770, 307.011100
64.178180, 302.566900
64.479590, 298.128100
64.780010, 293.694700
65.079410, 289.266700
65.377820, 284.844100
65.675200, 280.426900
65.971570, 276.015100
66.266920, 271.608700
66.561240, 267.207700
66.854530, 262.812100
67.146780, 258.421900
67.437990, 254.037100
67.728160, 249.657700
68.017270, 245.283700
68.305340, 240.915100
68.592340, 236.551900
68.878280, 232.194100
69.163150, 227.841700
69.446960, 223.494700
69.729680, 219.153100
70.011320, 214.816900
70.291880, 210.486100
70.571350, 206.160700
70.849730, 201.840700
71.127010, 197.526100
71.403180, 193.216900
71.678250, 188.913100
71.952210, 184.614700
72.225050, 180.321700
72.496780, 176.034100
72.767380, 171.751900
73.036850, 167.475100
73.305190, 163.203700
73.572390, 158.937700
73.838450, 154.677100
74.103370, 150.421900
74.367140, 146.172100
74.629760, 141.927700
74.891220, 137.688700
75.151520, 133.455100
75.410660, 129.226900
75.668630, 125.004100
75.925420, 120.786700
76.181040, 116.574700
76.435480, 112.368100
76.688730, 108.166900
76.940790, 103.971100
77.191670, 99.780670
77.441340, 95.595670
77.689810, 91.416070
77.937090, 87.241870
78.183150, 83.073070
78.428000, 78.909670
78.671630, 74.751670
78.914050, 70.599080
79.155240, 66.451870
79.395210, 62.310070
79.633950, 58.173680
79.871450, 54.042670
80.107710, 49.917080
80.342730, 45.796880
80.576510, 41.682070
80.809040, 37.572670
81.040310, 33.468670
81.270330, 29.370070
81.499090, 25.276870
81.726590, 21.189080
81.952820, 17.106670
82.177780, 13.029670
82.401470, 8.958075
82.623880, 4.891875
82.845010, 0.831075
83.064850, 356.775700
83.283410, 352.725700
83.500680, 348.681100
83.716650, 344.641900
83.931320, 340.608100
84.144700, 336.579700
84.356770, 332.556700
84.567530, 328.539100
84.776980, 324.526900
84.985120, 320.520100
85.191940, 316.518700
85.397440, 312.522700
85.601620, 308.532100
85.804470, 304.546900
86.005990, 300.567100
86.206180, 296.592700
86.405030, 292.623700
86.602540, 288.660100
86.798710, 284.701900
86.993540, 280.749100
87.187010, 276.801700
87.379140, 272.859700
87.569910, 268.923100
87.759320, 264.991900
87.947380, 261.066100
88.134070, 257.145700
88.319390, 253.230700
88.503350, 249.321100
88.685930, 245.416900
88.867140, 241.518100
89.046970, 237.624700
89.225420, 233.736700
89.402490, 229.854100
89.578180, 225.976900
89.752470, 222.105100
89.925380, 218.238700
90.096890, 214.377700
90.267000, 210.522100
90.435720, 206.671900
90.603030, 202.827100
90.768940, 198.987700
90.933440, 195.153700
91.096530, 191.325100
91.258220, 187.501900
91.418480, 183.684100
91.577330, 179.871700
91.734760, 176.064700
91.890770, 172.263100
92.045360, 168.466900
92.198520, 164.676100
92.350240, 160.890700
92.500540, 157.110700
92.649410, 153.336100
92.796840, 149.566900
92.942830, 145.803100
93.087370, 142.044700
93.230480, 138.291700
93.372140, 134.544100
93.512360, 130.801900
93.651120, 127.065100
93.788440, 123.333700
93.924300, 119.607700
94.058700, 115.887100
94.191650, 112.171900
94.323140, 108.462100
94.453160, 104.757700
94.581720, 101.058700
94.708820, 97.365070
94.834450, 93.676870
94.958610, 89.994070
95.081290, 86.316680
95.202500, 82.644680
95.322240, 78.978070
95.440500, 75.316870
95.557280, 71.661070
95.672580, 68.010670
95.786400, 64.365680
95.898730, 60.726070
96.009570, 57.091870
96.118930, 53.463080
96.226800, 49.839670
96.333180, 46.221670
96.438060, 42.609070
96.541450, 39.001880
96.643340, 35.400080
96.743740, 31.803670
96.842630, 28.212670
96.940030, 24.627070
97.035920, 21.046880
97.130310, 17.472070
97.223190, 13.902670
97.314570, 10.338670
97.404430, 6.780075
97.492790, 3.226875
97.579640, 359.679100
97.664970, 356.136700
97.748790, 352.599700
97.831100, 349.068100
97.911890, 345.541900
97.991160, 342.021100
98.068920, 338.505700
98.145150, 334.995700
98.219860, 331.491100
98.293050, 327.991900
98.364720, 324.498100
98.434860, 321.009700
98.503480, 317.526700
98.570570, 314.049100
98.636130, 310.576900
98.700160, 307.110100
98.762670, 303.648700
98.823640, 300.192700
98.883080, 296.742100
98.940990, 293.296900
98.997370, 289.857100
99.052210, 286.422700
99.105510, 282.993700
99.157280, 279.570100
99.207520, 276.151900
99.256210, 272.739100
99.303370, 269.331700
99.348990, 265.929700
99.393070, 262.533100
99.435610, 259.141900
99.476600, 255.756100
99.516060, 252.375700
99.553970, 249.000700
99.590340, 245.631100
99.625170, 242.266900
99.658450, 238.908100
99.690190, 235.554700
99.720380, 232.206700
99.749030, 228.864100
99.776130, 225.526900
99.801680, 222.195100
99.825690, 218.868700
99.848150, 215.547700
99.869060, 212.232100
99.888430, 208.921900
99.906250, 205.617100
99.922520, 202.317700
99.937240, 199.023700
99.950410, 195.735100
99.962030, 192.451900
99.972100, 189.174100
99.980630, 185.901700
99.987600, 182.634700
99.993030, 179.373100
99.996900, 176.116900
99.999230, 172.866100
100.000000, 169.620700
100.000000, 166.380700
100.000000, 163.146100
100.000000, 159.916900
100.000000, 156.693100
100.000000, 153.474700
100.000000, 150.261700
100.000000, 147.054100
100.000000, 143.851900
100.000000, 140.655100
100.000000, 137.463700
100.000000, 134.277700
100.000000, 131.097100
100.000000, 127.921900
100.000000, 124.752100
100.000000, 121.587700
100.000000, 118.428700
100.000000, 115.275100
100.000000, 112.126900
100.000000, 108.984100
100.000000, 105.846700
100.000000, 102.714700
100.000000, 99.588080
100.000000, 96.466870
100.000000, 93.351070
100.000000, 90.240670
100.000000, 87.135670
100.000000, 84.036080
100.000000, 80.941880
100.000000, 77.853070
100.000000, 74.769670
100.000000, 71.691670
100.000000, 68.619080
100.000000, 65.551870
100.000000, 62.490070
100.000000, 59.433670
100.000000, 56.382670
100.000000, 53.337080
100.000000, 50.296880
100.000000, 47.262070
100.000000, 44.232670
100.000000, 41.208670
100.000000, 38.190070
100.000000, 35.176870
100.000000, 32.169080
100.000000, 29.166670
100.000000, 26.169670
100.000000, 23.178070
100.000000, 20.191870
100.000000, 17.211070
100.000000, 14.235680
100.000000, 11.265670
100.000000, 8.301075
100.000000, 5.341875
100.000000, 2.388075
100.000000, 359.439700
100.000000, 356.496700
100.000000, 353.559100
100.000000, 350.626900
100.000000, 347.700100
100.000000, 344.778700
100.000000, 341.862700
100.000000, 338.952100
100.000000, 336.046900
100.000000, 333.147100
100.000000, 330.252700
100.000000, 327.363700
100.000000, 324.480100
100.000000, 321.601900
100.000000, 318.729100
100.000000, 315.861700
100.000000, 312.999700
100.000000, 310.143100
100.000000, 307.291900
100.000000, 304.446100
100.000000, 301.605700
100.000000, 298.770700
100.000000, 295.941100
100.000000, 293.116900
100.000000, 290.298100
100.000000, 287.484700
100.000000, 284.676700
100.000000, 281.874100
100.000000, 279.076900
100.000000, 276.285100
100.000000, 273.498700
100.000000, 270.717700
100.000000, 267.942100
100.000000, 265.171900
100.000000, 262.407100
100.000000, 259.647700
100.000000, 256.893700
100.000000, 254.145100
100.000000, 251.401900
100.000000, 248.664100
100.000000, 245.931700
100.000000, 243.204700
100.000000, 240.483100
100.000000, 237.766900
100.000000, 235.056100
100.000000, 232.350700
100.000000, 229.650700
100.000000, 226.956100
100.000000, 224.266900
100.000000, 221.583100
100.000000, 218.904700
100.000000, 216.231700
100.000000, 213.564100
100.000000, 210.901900
100.000000, 208.245100
100.000000, 205.593700
100.000000, 202.947700
100.000000, 200.307100
100.000000, 197.671900
100.000000, 195.042100
100.000000, 192.417700
100.000000, 189.798700
100.000000, 187.185100
100.000000, 184.576900
100.000000, 181.974100
100.000000, 179.376700
100.000000, 176.784700
100.000000, 174.198100
100.000000, 171.616900
100.000000, 169.041100
100.000000, 166.470700
100.000000, 163.905700
100.000000, 161.346100
100.000000, 158.791900
100.000000, 156.243100
100.000000, 153.699700
100.000000, 151.161700
100.000000, 148.629100
100.000000, 146.101900
100.000000, 143.580100
100.000000, 141.063700
100.000000, 138.552700
100.000000, 136.047100
100.000000, 133.546900
100.000000, 131.052100
100.000000, 128.562700
100.000000, 126.078700
100.000000, 123.600100
100.000000, 121.126900
100.000000, 118.659100
100.000000, 116.196700
100.000000, 113.739700
100.000000, 111.288100
100.000000, 108.841900
100.000000, 106.401100
100.000000, 103.965700
100.000000, 101.535700
100.000000, 99.111070
100.000000, 96.691870
100.000000, 94.278070
100.000000, 91.869680
100.000000, 89.466670
100.000000, 87.069080
100.000000, 84.676870
100.000000, 82.290080
100.000000, 79.908680
100.000000, 77.532680
100.000000, 75.162070
100.000000, 72.796870
100.000000, 70.437070
100.000000, 68.082670
100.000000, 65.733680
100.000000, 63.390070
100.000000, 61.051880
100.000000, 58.719070
100.000000, 56.391680
100.000000, 54.069670
100.000000, 51.753080
100.000000, 49.441870
100.000000, 47.136070
100.000000, 44.835670
100.000000, 42.540670
100.000000, 40.251070
100.000000, 37.966870
100.000000, 35.688070
100.000000, 33.414670
100.000000, 31.146680
100.000000, 28.884070
100.000000, 26.626870
100.000000, 24.375070
100.000000, 22.128670
100.000000, 19.887680
100.000000, 17.652070
100.000000, 15.421880
100.000000, 13.197070
100.000000, 10.977670
100.000000, 8.763675
100.000000, 6.555075
100.000000, 4.351875
100.000000, 2.154075
100.000000, 359.961700
100.000000, 357.774700
100.000000, 355.593100
100.000000, 353.416900
100.000000, 351.246100
100.000000, 349.080700
100.000000, 346.920700
100.000000, 344.766100
100.000000, 342.616900
100.000000, 340.473100
100.000000, 338.334700
100.000000, 336.201700
100.000000, 334.074100
100.000000, 331.951900
100.000000, 329.835100
100.000000, 327.723700
100.000000, 325.617700
100.000000, 323.517100
100.000000, 321.421900
100.000000, 319.332100
100.000000, 317.247700
100.000000, 315.168700
100.000000, 313.095100
100.000000, 311.026900
100.000000, 308.964100
100.000000, 306.906700
100.000000, 304.854700
100.000000, 302.808100
100.000000, 300.766900
100.000000, 298.731100
100.000000, 296.700700
100.000000, 294.675700
100.000000, 292.656100
100.000000, 290.641900
100.000000, 288.633100
100.000000, 286.629700
100.000000, 284.631700
100.000000, 282.639100
100.000000, 280.651900
100.000000, 278.670100
100.000000, 276.693700
100.000000, 274.722700
100.000000, 272.757100
100.000000, 270.796900
100.000000, 268.842100
100.000000, 266.892700
100.000000, 264.948700
100.000000, 263.010100
100.000000, 261.076900
100.000000, 259.149100
100.000000, 257.226700
100.000000, 255.309700
100.000000, 253.398100
100.000000, 251.491900
100.000000, 249.591100
100.000000, 247.695700
100.000000, 245.805700
100.000000, 243.921100
100.000000, 242.041900
100.000000, 240.168100
100.000000, 238.299700
100.000000, 236.436700
100.000000, 234.579100
100.000000, 232.726900
100.000000, 230.880100
100.000000, 229.038700
100.000000, 227.202700
100.000000, 225.372100
100.000000, 223.546900
100.000000, 221.727100
100.000000, 219.912700
100.000000, 218.103700
100.000000, 216.300100
100.000000, 214.501900
100.000000, 212.709100
100.000000, 210.921700
100.000000, 209.139700
100.000000, 207.363100
100.000000, 205.591900
100.000000, 203.826100
100.000000, 202.065700
100.000000, 200.310700
100.000000, 198.561100
100.000000, 196.816900
100.000000, 195.078100
100.000000, 193.344700
100.000000, 191.616700
100.000000, 189.894100
100.000000, 188.176900
100.000000, 186.465100
100.000000, 184.758700
100.000000, 183.057700
100.000000, 181.362100
100.000000, 179.671900
100.000000, 177.987100
100.000000, 176.307700
100.000000, 174.633700
100.000000, 172.965100
100.000000, 171.301900
100.000000, 169.644100
100.000000, 167.991700
100.000000, 166.344700
100.000000, 164.703100
100.000000, 163.066900
100.000000, 161.436100
100.000000, 159.810700
100.000000, 158.190700
100.000000, 156.576100
100.000000, 154.966900
100.000000, 153.363100
100.000000, 151.764700
100.000000, 150.171700
100.000000, 148.584100
100.000000, 147.001900
100.000000, 145.425100
100.000000, 143.853700
100.000000, 142.287700
100.000000, 140.727100
100.000000, 139.171900
100.000000, 137.622100
100.000000, 136.077700
100.000000, 134.538700
100.000000, 133.005100
100.000000, 131.476900
100.000000, 129.954100
100.000000, 128.436700
100.000000, 126.924700
100.000000, 125.418100
100.000000, 123.916900
100.000000, 122.421100
100.000000, 120.930700
100.000000, 119.445700
100.000000, 117.966100
100.000000, 116.491900
100.000000, 115.023100
100.000000, 113.559700
100.000000, 112.101700
100.000000, 110.649100
100.000000, 109.201900
100.000000, 107.760100
100.000000, 106.323700
100.000000, 104.892700
100.000000, 103.467100
100.000000, 102.046900
100.000000, 100.632100
100.000000, 99.222670
100.000000, 97.818670
100.000000, 96.420080
100.000000, 95.026870
100.000000, 93.639070
100.000000, 92.256670
100.000000, 90.879670
100.000000, 89.508070
100.000000, 88.141880
100.000000, 86.781070
100.000000, 85.425670
100.000000, 84.075670
100.000000, 82.731070
100.000000, 81.391880
100.000000, 80.058070
100.000000, 78.729670
100.000000, 77.406670
100.000000, 76.089070
100.000000, 74.776870
100.000000, 73.470070
100.000000, 72.168680
100.000000, 70.872680
100.000000, 69.582080
100.000000, 68.296880
100.000000, 67.017080
100.000000, 65.742670
100.000000, 64.473670
100.000000, 63.210070
100.000000, 61.951880
100.000000, 60.699070
100.000000, 59.451670
100.000000, 58.209680
100.000000, 56.973070
100.000000, 55.741870
100.000000, 54.516080
100.000000, 53.295670
100.000000, 52.080670
100.000000, 50.871070
100.000000, 49.666870
100.000000, 48.468080
100.000000, 47.274680
100.000000, 46.086670
100.000000, 44.904080
100.000000, 43.726880
100.000000, 42.555070
100.000000, 41.388670
100.000000, 40.227670
100.000000, 39.072070
100.000000, 37.921870
100.000000, 36.777070
100.000000, 35.637670
100.000000, 34.503670
100.000000, 33.375070
100.000000, 32.251880
100.000000, 31.134070
100.000000, 30.021670
100.000000, 28.914670
100.000000, 27.813070
100.000000, 26.716880
100.000000, 25.626070
100.000000, 24.540670
100.000000, 23.460670
100.000000, 22.386080
100.000000, 21.316870
100.000000, 20.253070
100.000000, 19.194670
100.000000, 18.141670
100.000000, 17.094070
100.000000, 16.051870
100.000000, 15.015070
100.000000, 13.983670
100.000000, 12.957680
100.000000, 11.937070
100.000000, 10.921880
100.000000, 9.912075
100.000000, 8.907675
100.000000, 7.908675
100.000000, 6.915075
100.000000, 5.926875
100.000000, 4.944075
100.000000, 3.966675
100.000000, 2.994675
100.000000, 2.028075
100.000000, 1.066875
100.000000, 0.111075
100.000000, 359.160700
100.000000, 358.215700
100.000000, 357.276100
100.000000, 356.341900
100.000000, 355.413100
100.000000, 354.489700
100.000000, 353.571700
100.000000, 352.659100
100.000000, 351.751900
100.000000, 350.850100
100.000000, 349.953700
100.000000, 349.062700
100.000000, 348.177100
100.000000, 347.296900
100.000000, 346.422100
100.000000, 345.552700
100.000000, 344.688700
100.000000, 343.830100
100.000000, 342.976900
100.000000, 342.129100
100.000000, 341.286700
100.000000, 340.449700
100.000000, 339.618100
100.000000, 338.791900
100.000000, 337.971100
100.000000, 337.155700
100.000000, 336.345700
100.000000, 335.541100
100.000000, 334.741900
100.000000, 333.948100
100.000000, 333.159700
100.000000, 332.376700
100.000000, 331.599100
100.000000, 330.826900
100.000000, 330.060100
100.000000, 329.298700
100.000000, 328.542700
100.000000, 327.792100
100.000000, 327.046900
100.000000, 326.307100
100.000000, 325.572700
100.000000, 324.843700
100.000000, 324.120100
100.000000, 323.401900
100.000000, 322.689100
100.000000, 321.981700
100.000000, 321.279700
100.000000, 320.583100
100.000000, 319.891900
100.000000, 319.206100
100.000000, 318.525700
100.000000, 317.850700
100.000000, 317.181100
100.000000, 316.516900
100.000000, 315.858100
100.000000, 315.204700
100.000000, 314.556700
100.000000, 313.914100
100.000000, 313.276900
100.000000, 312.645100
100.000000, 312.018700
100.000000, 311.397700
100.000000, 310.782100
100.000000, 310.171900
100.000000, 309.567100
100.000000, 308.967700
100.000000, 308.373700
100.000000, 307.785100
100.000000, 307.201900
100.000000, 306.624100
100.000000, 306.051700
100.000000, 305.484700
100.000000, 304.923100
100.000000, 304.366900
100.000000, 303.816100
100.000000, 303.270700
100.000000, 302.730700
100.000000, 302.196100
100.000000, 301.666900
100.000000, 301.143100
100.000000, 300.624700
100.000000, 300.111700
100.000000, 299.604100
100.000000, 299.101900
100.000000, 298.605100
100.000000, 298.113700
100.000000, 297.627700
100.000000, 297.147100
100.000000, 296.671900
100.000000, 296.202100
100.000000, 295.737700
100.000000, 295.278700
100.000000, 294.825100
100.000000, 294.376900
100.000000, 293.934100
100.000000, 293.496700
100.000000, 293.064700
100.000000, 292.638100
100.000000, 292.216900
100.000000, 291.801100
100.000000, 291.390700
100.000000, 290.985700
100.000000, 290.586100
100.000000, 290.191900
100.000000, 289.803100
100.000000, 289.419700
100.000000, 289.041700
100.000000, 288.669100
100.000000, 288.301900
100.000000, 287.940100
100.000000, 287.583700
100.000000, 287.232700
100.000000, 286.887100
100.000000, 286.546900
100.000000, 286.212100
100.000000, 285.882700
100.000000, 285.558700
100.000000, 285.240100
100.000000, 284.926900
100.000000, 284.619100
100.000000, 284.316700
100.000000, 284.019700
100.000000, 283.728100
100.000000, 283.441900
100.000000, 283.161100
100.000000, 282.885700
100.000000, 282.615700
100.000000, 282.351100
100.000000, 282.091900
100.000000, 281.838100
100.000000, 281.589700
100.000000, 281.346700
100.000000, 281.109100
100.000000, 280.876900
100.000000, 280.650100
100.000000, 280.428700
100.000000, 280.212700
100.000000, 280.002100
100.000000, 279.796900
100.000000, 279.597100
100.000000, 279.402700
100.000000, 279.213700
100.000000, 279.030100
100.000000, 278.851900
100.000000, 278.679100
100.000000, 278.511700
100.000000, 278.349700
100.000000, 278.193100
100.000000, 278.041900
100.000000, 277.896100
100.000000, 277.755700
100.000000, 277.620700
100.000000, 277.491100
100.000000, 277.366900
100.000000, 277.248100
100.000000, 277.134700
100.000000, 277.026700
100.000000, 276.924100
100.000000, 276.826900
100.000000, 276.735100
100.000000, 276.648700
100.000000, 276.567700
100.000000, 276.492100
100.000000, 276.421900
100.000000, 276.357100
100.000000, 276.297700
100.000000, 276.243700
100.000000, 276.195100
100.000000, 276.151900
100.000000, 276.114100
100.000000, 276.081700
100.000000, 276.054700
100.000000, 276.033100
100.000000, 276.016900
100.000000, 276.006100
100.000000, 276.000700
100.000000, 276.000700
100.000000, 276.006100
100.000000, 276.016900
100.000000, 276.033100
100.000000, 276.054700
100.000000, 276.081700
100.000000, 276.114100
100.000000, 276.151900
100.000000, 276.195100
100.000000, 276.243700
100.000000, 276.297700
100.000000, 276.357100
100.000000, 276.421900
100.000000, 276.492100
100.000000, 276.567700
100.000000, 276.648700
100.000000, 276.735100
100.000000, 276.826900
100.000000, 276.924100
100.000000, 277.026700
100.000000, 277.134700
100.000000, 277.248100
100.000000, 277.366900
100.000000, 277.491100
100.000000, 277.620700
100.000000, 277.755700
100.000000, 277.896100
100.000000, 278.041900
100.000000, 278.193100
100.000000, 278.349700
100.000000, 278.511700
100.000000, 278.679100
100.000000, 278.851900
100.000000, 279.030100
100.000000, 279.213700
100.000000, 279.402700
100.000000, 279.597100
100.000000, 279.796900
100.000000, 280.002100
100.000000, 280.212700
100.000000, 280.428700
100.000000, 280.650100
100.000000, 280.876900
100.000000, 281.109100
100.000000, 281.346700
100.000000, 281.589700
100.000000, 281.838100
100.000000, 282.091900
100.000000, 282.351100
100.000000, 282.615700
100.000000, 282.885700
100.000000, 283.161100
100.000000, 283.441900
100.000000, 283.728100
100.000000, 284.019700
100.000000, 284.316700
100.000000, 284.619100
100.000000, 284.926900
100.000000, 285.240100
100.000000, 285.558700
100.000000, 285.882700
100.000000, 286.212100
100.000000, 286.546900
100.000000, 286.887100
100.000000, 287.232700
100.000000, 287.583700
100.000000, 287.940100
100.000000, 288.301900
100.000000, 288.669100
100.000000, 289.041700
100.000000, 289.419700
100.000000, 289.803100
100.000000, 290.191900
100.000000, 290.586100
100.000000, 290.985700
100.000000, 291.390700
100.000000, 291.801100
100.000000, 292.216900
100.000000, 292.638100
100.000000, 293.064700
100.000000, 293.496700
100.000000, 293.934100
100.000000, 294.376900
100.000000, 294.825100
100.000000, 295.278700
100.000000, 295.737700
100.000000, 296.202100
100.000000, 296.671900
100.000000, 297.147100
100.000000, 297.627700
100.000000, 298.113700
100.000000, 298.605100
100.000000, 299.101900
100.000000, 299.604100
100.000000, 300.111700
100.000000, 300.624700
100.000000, 301.143100
100.000000, 301.666900
100.000000, 302.196100
100.000000, 302.730700
100.000000, 303.270700
100.000000, 303.816100
100.000000, 304.366900
100.000000, 304.923100
100.000000, 305.484700
100.000000, 306.051700
100.000000, 306.624100
100.000000, 307.201900
100.000000, 307.785100
100.000000, 308.373700
100.000000, 308.967700
100.000000, 309.567100
100.000000, 310.171900
100.000000, 310.782100
100.000000, 311.397700
100.000000, 312.018700
100.000000, 312.645100
100.000000, 313.276900
100.000000, 313.914100
100.000000, 314.556700
100.000000, 315.204700
100.000000, 315.858100
100.000000, 316.516900
100.000000, 317.181100
100.000000, 317.850700
100.000000, 318.525700
100.000000, 319.206100
100.000000, 319.891900
100.000000, 320.583100
100.000000, 321.279700
100.000000, 321.981700
100.000000, 322.689100
100.000000, 323.401900
100.000000, 324.120100
100.000000, 324.843700
100.000000, 325.572700
100.000000, 326.307100
100.000000, 327.046900
100.000000, 327.792100
100.000000, 328.542700
100.000000, 329.298700
100.000000, 330.060100
100.000000, 330.826900
100.000000, 331.599100
100.000000, 332.376700
100.000000, 333.159700
100.000000, 333.948100
100.000000, 334.741900
100.000000, 335.541100
100.000000, 336.345700
100.000000, 337.155700
100.000000, 337.971100
100.000000, 338.791900
100.000000, 339.618100
100.000000, 340.449700
100.000000, 341.286700
100.000000, 342.129100
100.000000, 342.976900
100.000000, 343.830100
100.000000, 344.688700
100.000000, 345.552700
100.000000, 346.422100
100.000000, 347.296900
100.000000, 348.177100
100.000000, 349.062700
100.000000, 349.953700
100.000000, 350.850100
100.000000, 351.751900
100.000000, 352.659100
100.000000, 353.571700
100.000000, 354.489700
100.000000, 355.413100
100.000000, 356.341900
100.000000, 357.276100
100.000000, 358.215700
100.000000, 359.160700
100.000000, 0.111075
100.000000, 1.066875
100.000000, 2.028075
100.000000, 2.994675
100.000000, 3.966675
100.000000, 4.944075
100.000000, 5.926875
100.000000, 6.915075
100.000000, 7.908675
100.000000, 8.907675
100.000000, 9.912075
100.000000, 10.921880
100.000000, 11.937070
100.000000, 12.957680
100.000000, 13.983670
100.000000, 15.015070
100.000000, 16.051870
100.000000, 17.094070
100.000000, 18.141670
100.000000, 19.194670
100.000000, 20.253070
100.000000, 21.316870
100.000000, 22.386080
100.000000, 23.460670
100.000000, 24.540670
100.000000, 25.626070
100.000000, 26.716880
100.000000, 27.813070
100.000000, 28.914670
100.000000, 30.021670
100.000000, 31.134070
100.000000, 32.251880
100.000000, 33.375070
100.000000, 34.503670
100.000000, 35.637670
100.000000, 36.777070
100.000000, 37.921870
100.000000, 39.072070
100.000000, 40.227670
100.000000, 41.388670
100.000000, 42.555070
100.000000, 43.726880
100.000000, 44.904080
100.000000, 46.086670
100.000000, 47.274680
100.000000, 48.468080
100.000000, 49.666870
100.000000, 50.871070
100.000000, 52.080670
100.000000, 53.295670
100.000000, 54.516080
100.000000, 55.741870
100.000000, 56.973070
100.000000, 58.209680
100.000000, 59.451670
100.000000, 60.699070
100.000000, 61.951880
100.000000, 63.210070
100.000000, 64.473670
100.000000, 65.742670
100.000000, 67.017080
100.000000, 68.296880
100.000000, 69.582080
100.000000, 70.872680
100.000000, 72.168680
100.000000, 73.470070
100.000000, 74.776870
100.000000, 76.089070
100.000000, 77.406670
100.000000, 78.729670
100.000000, 80.058070
100.000000, 81.391880
100.000000, 82.731070
100.000000, 84.075670
100.000000, 85.425670
100.000000, 86.781070
100.000000, 88.141880
100.000000, 89.508070
100.000000, 90.879670
100.000000, 92.256670
100.000000, 93.639070
100.000000, 95.026870
100.000000, 96.420080
100.000000, 97.818670
100.000000, 99.222670
100.000000, 100.632100
100.000000, 102.046900
100.000000, 103.467100
100.000000, 104.892700
100.000000, 106.323700
100.000000, 107.760100
100.000000, 109.201900
100.000000, 110.649100
100.000000, 112.101700
100.000000, 113.559700
100.000000, 115.023100
100.000000, 116.491900
100.000000, 117.966100
100.000000, 119.445700
100.000000, 120.930700
100.000000, 122.421100
100.000000, 123.916900
100.000000, 125.418100
100.000000, 126.924700
100.000000, 128.436700
100.000000, 129.954100
100.000000, 131.476900
100.000000, 133.005100
100.000000, 134.538700
100.000000, 136.077700
100.000000, 137.622100
100.000000, 139.171900
100.000000, 140.727100
100.000000, 142.287700
100.000000, 143.853700
100.000000, 145.425100
100.000000, 147.001900
100.000000, 148.584100
100.000000, 150.171700
100.000000, 151.764700
100.000000, 153.363100
100.000000, 154.966900
100.000000, 156.576100
100.000000, 158.190700
100.000000, 159.810700
100.000000, 161.436100
100.000000, 163.066900
100.000000, 164.703100
100.000000, 166.344700
100.000000, 167.991700
100.000000, 169.644100
100.000000, 171.301900
100.000000, 172.965100
100.000000, 174.633700
100.000000, 176.307700
100.000000, 177.987100
100.000000, 179.671900
100.000000, 181.362100
100.000000, 183.057700
100.000000, 184.758700
100.000000, 186.465100
100.000000, 188.176900
100.000000, 189.894100
100.000000, 191.616700
100.000000, 193.344700
100.000000, 195.078100
100.000000, 196.816900
100.000000, 198.561100
100.000000, 200.310700
100.000000, 202.065700
100.000000, 203.826100
100.000000, 205.591900
100.000000, 207.363100
100.000000, 209.139700
100.000000, 210.921700
100.000000, 212.709100
100.000000, 214.501900
100.000000, 216.300100
100.000000, 218.103700
100.000000, 219.912700
100.000000, 221.727100
100.000000, 223.546900
100.000000, 225.372100
100.000000, 227.202700
100.000000, 229.038700
100.000000, 230.880100
100.000000, 232.726900
100.000000, 234.579100
100.000000, 236.436700
100.000000, 238.299700
100.000000, 240.168100
100.000000, 242.041900
100.000000, 243.921100
100.000000, 245.805700
100.000000, 247.695700
100.000000, 249.591100
100.000000, 251.491900
100.000000, 253.398100
100.000000, 255.309700
100.000000, 257.226700
100.000000, 259.149100
100.000000, 261.076900
100.000000, 263.010100
100.000000, 264.948700
100.000000, 266.892700
100.000000, 268.842100
100.000000, 270.796900
100.000000, 272.757100
100.000000, 274.722700
100.000000, 276.693700
100.000000, 278.670100
100.000000, 280.651900
100.000000, 282.639100
100.000000, 284.631700
100.000000, 286.629700
100.000000, 288.633100
100.000000, 290.641900
100.000000, 292.656100
100.000000, 294.675700
100.000000, 296.700700
100.000000, 298.731100
100.000000, 300.766900
100.000000, 302.808100
100.000000, 304.854700
100.000000, 306.906700
100.000000, 308.964100
100.000000, 311.026900
100.000000, 313.095100
100.000000, 315.168700
100.000000, 317.247700
100.000000, 319.332100
100.000000, 321.421900
100.000000, 323.517100
100.000000, 325.617700
100.000000, 327.723700
100.000000, 329.835100
100.000000, 331.951900
100.000000, 334.074100
100.000000, 336.201700
100.000000, 338.334700
100.000000, 340.473100
100.000000, 342.616900
100.000000, 344.766100
100.000000, 346.920700
100.000000, 349.080700
100.000000, 351.246100
100.000000, 353.416900
100.000000, 355.593100
100.000000, 357.774700
100.000000, 359.961700
100.000000, 2.154075
100.000000, 4.351875
100.000000, 6.555075
100.000000, 8.763675
100.000000, 10.977670
100.000000, 13.197070
100.000000, 15.421880
100.000000, 17.652070
100.000000, 19.887680
100.000000, 22.128670
100.000000, 24.375070
100.000000, 26.626870
100.000000, 28.884070
100.000000, 31.146680
100.000000, 33.414670
100.000000, 35.688070
100.000000, 37.966870
100.000000, 40.251070
100.000000, 42.540670
100.000000, 44.835670
100.000000, 47.136070
100.000000, 49.441870
100.000000, 51.753080
100.000000, 54.069670
100.000000, 56.391680
100.000000, 58.719070
100.000000, 61.051880
100.000000, 63.390070
100.000000, 65.733680
100.000000, 68.082670
100.000000, 70.437070
100.000000, 72.796870
100.000000, 75.162070
100.000000, 77.532680
100.000000, 79.908680
100.000000, 82.290080
100.000000, 84.676870
100.000000, 87.069080
100.000000, 89.466670
100.000000, 91.869680
100.000000, 94.278070
100.000000, 96.691870
100.000000, 99.111070
100.000000, 101.535700
100.000000, 103.965700
100.000000, 106.401100
100.000000, 108.841900
100.000000, 111.288100
100.000000, 113.739700
100.000000, 116.196700
100.000000, 118.659100
100.000000, 121.126900
100.000000, 123.600100
100.000000, 126.078700
100.000000, 128.562700
100.000000, 131.052100
100.000000, 133.546900
100.000000, 136.047100
100.000000, 138.552700
100.000000, 141.063700
100.000000, 143.580100
100.000000, 146.101900
100.000000, 148.629100
100.000000, 151.161700
100.000000, 153.699700
100.000000, 156.243100
100.000000, 158.791900
100.000000, 161.346100
100.000000, 163.905700
100.000000, 166.470700
100.000000, 169.041100
100.000000, 171.616900
100.000000, 174.198100
100.000000, 176.784700
100.000000, 179.376700
100.000000, 181.974100
100.000000, 184.576900
100.000000, 187.185100
100.000000, 189.798700
100.000000, 192.417700
100.000000, 195.042100
100.000000, 197.671900
100.000000, 200.307100
100.000000, 202.947700
100.000000, 205.593700
100.000000, 208.245100
100.000000, 210.901900
100.000000, 213.564100
100.000000, 216.231700
100.000000, 218.904700
100.000000, 221.583100
100.000000, 224.266900
100.000000, 226.956100
100.000000, 229.650700
100.000000, 232.350700
100.000000, 235.056100
100.000000, 237.766900
100.000000, 240.483100
100.000000, 243.204700
100.000000, 245.931700
100.000000, 248.664100
100.000000, 251.401900
100.000000, 254.145100
100.000000, 256.893700
100.000000, 259.647700
100.000000, 262.407100
100.000000, 265.171900
100.000000, 267.942100
100.000000, 270.717700
100.000000, 273.498700
100.000000, 276.285100
100.000000, 279.076900
100.000000, 281.874100
100.000000, 284.676700
100.000000, 287.484700
100.000000, 290.298100
100.000000, 293.116900
100.000000, 295.941100
100.000000, 298.770700
100.000000, 301.605700
100.000000, 304.446100
100.000000, 307.291900
100.000000, 310.143100
100.000000, 312.999700
100.000000, 315.861700
100.000000, 318.729100
100.000000, 321.601900
100.000000, 324.480100
100.000000, 327.363700
100.000000, 330.252700
100.000000, 333.147100
100.000000, 336.046900
100.000000, 338.952100
100.000000, 341.862700
100.000000, 344.778700
100.000000, 347.700100
100.000000, 350.626900
100.000000, 353.559100
100.000000, 356.496700
100.000000, 359.439700
100.000000, 2.388075
100.000000, 5.341875
100.000000, 8.301075
100.000000, 11.265670
100.000000, 14.235680
100.000000, 17.211070
100.000000, 20.191870
100.000000, 23.178070
100.000000, 26.169670
100.000000, 29.166670
100.000000, 32.169080
100.000000, 35.176870
100.000000, 38.190070
100.000000, 41.208670
100.000000, 44.232670
100.000000, 47.262070
100.000000, 50.296880
100.000000, 53.337080
100.000000, 56.382670
100.000000, 59.433670
100.000000, 62.490070
100.000000, 65.551870
100.000000, 68.619080
100.000000, 71.691670
100.000000, 74.769670
100.000000, 77.853070
100.000000, 80.941880
100.000000, 84.036080
100.000000, 87.135670
100.000000, 90.240670
100.000000, 93.351070
100.000000, 96.466870
100.000000, 99.588080
100.000000, 102.714700
100.000000, 105.846700
100.000000, 108.984100
100.000000, 112.126900
100.000000, 115.275100
100.000000, 118.428700
100.000000, 121.587700
100.000000, 124.752100
100.000000, 127.921900
100.000000, 131.097100
100.000000, 134.277700
100.000000, 137.463700
100.000000, 140.655100
100.000000, 143.851900
100.000000, 147.054100
100.000000, 150.261700
100.000000, 153.474700
100.000000, 156.693100
100.000000, 159.916900
100.000000, 163.146100
100.000000, 166.380700
100.000000, 169.620700
99.999230, 172.866100
99.996900, 176.116900
99.993030, 179.373100
99.987600, 182.634700
99.980630, 185.901700
99.972100, 189.174100
99.962030, 192.451900
99.950410, 195.735100
99.937240, 199.023700
99.922520, 202.317700
99.906250, 205.617100
99.888430, 208.921900
99.869060, 212.232100
99.848150, 215.547700
99.825690, 218.868700
99.801680, 222.195100
99.776130, 225.526900
99.749030, 228.864100
99.720380, 232.206700
99.690190, 235.554700
99.658450, 238.908100
99.625170, 242.266900
99.590340, 245.631100
99.553970, 249.000700
99.516060, 252.375700
99.476600, 255.756100
99.435610, 259.141900
99.393070, 262.533100
99.348990, 265.929700
99.303370, 269.331700
99.256210, 272.739100
99.207520, 276.151900
99.157280, 279.570100
99.105510, 282.993700
99.052210, 286.422700
98.997370, 289.857100
98.940990, 293.296900
98.883080, 296.742100
98.823640, 300.192700
98.762670, 303.648700
98.700160, 307.110100
98.636130, 310.576900
98.570570, 314.049100
98.503480, 317.526700
98.434860, 321.009700
98.364720, 324.498100
98.293050, 327.991900
98.219860, 331.491100
98.145150, 334.995700
98.068920, 338.505700
97.991160, 342.021100
97.911890, 345.541900
97.831100, 349.068100
97.748790, 352.599700
97.664970, 356.136700
97.579640, 359.679100
97.492790, 3.226875
97.404430, 6.780075
97.314570, 10.338670
97.223190, 13.902670
97.130310, 17.472070
97.035920, 21.046880
96.940030, 24.627070
96.842630, 28.212670
96.743740, 31.803670
96.643340, 35.400080
96.541450, 39.001880
96.438060, 42.609070
96.333180, 46.221670
96.226800, 49.839670
96.118930, 53.463080
96.009570, 57.091870
95.898730, 60.726070
95.786400, 64.365680
95.672580, 68.010670
95.557280, 71.661070
95.440500, 75.316870
95.322240, 78.978070
95.202500, 82.644680
95.081290, 86.316680
94.958610, 89.994070
94.834450, 93.676870
94.708820, 97.365070
94.581720, 101.058700
94.453160, 104.757700
94.323140, 108.462100
94.191650, 112.171900
94.058700, 115.887100
93.924300, 119.607700
93.788440, 123.333700
93.651120, 127.065100
93.512360, 130.801900
93.372140, 134.544100
93.230480, 138.291700
93.087370, 142.044700
92.942830, 145.803100
92.796840, 149.566900
92.649410, 153.336100
92.500540, 157.110700
92.350240, 160.890700
92.198520, 164.676100
92.045360, 168.466900
91.890770, 172.263100
91.734760, 176.064700
91.577330, 179.871700
91.418480, 183.684100
91.258220, 187.501900
91.096530, 191.325100
90.933440, 195.153700
90.768940, 198.987700
90.603030, 202.827100
90.435720, 206.671900
90.267000, 210.522100
90.096890, 214.377700
89.925380, 218.238700
89.752470, 222.105100
89.578180, 225.976900
89.402490, 229.854100
89.225420, 233.736700
89.046970, 237.624700
88.867140, 241.518100
88.685930, 245.416900
88.503350, 249.321100
88.319390, 253.230700
88.134070, 257.145700
87.947380, 261.066100
87.759320, 264.991900
87.569910, 268.923100
87.379140, 272.859700
87.187010, 276.801700
86.993540, 280.749100
86.798710, 284.701900
86.602540, 288.660100
86.405030, 292.623700
86.206180, 296.592700
86.005990, 300.567100
85.804470, 304.546900
85.601620, 308.532100
85.397440, 312.522700
85.191940, 316.518700
84.985120, 320.520100
84.776980, 324.526900
84.567530, 328.539100
84.356770, 332.556700
84.144700, 336.579700
83.931320, 340.608100
83.716650, 344.641900
83.500680, 348.681100
83.283410, 352.725700
83.064850, 356.775700
82.845010, 0.831075
82.623880, 4.891875
82.401470, 8.958075
82.177780, 13.029670
81.952820, 17.106670
81.726590, 21.189080
81.499090, 25.276870
81.270330, 29.370070
81.040310, 33.468670
80.809040, 37.572670
80.576510, 41.682070
80.342730, 45.796880
80.107710, 49.917080
79.871450, 54.042670
79.633950, 58.173680
79.395210, 62.310070
79.155240, 66.451870
78.914050, 70.599080
78.671630, 74.751670
78.428000, 78.909670
78.183150, 83.073070
77.937090, 87.241870
77.689810, 91.416070
77.441340, 95.595670
77.191670, 99.780670
76.940790, 103.971100
76.688730, 108.166900
76.435480, 112.368100
76.181040, 116.574700
75.925420, 120.786700
75.668630, 125.004100
75.410660, 129.226900
75.151520, 133.455100
74.891220, 137.688700
74.629760, 141.927700
74.367140, 146.172100
74.103370, 150.421900
73.838450, 154.677100
73.572390, 158.937700
73.305190, 163.203700
73.036850, 167.475100
72.767380, 171.751900
72.496780, 176.034100
72.225050, 180.321700
71.952210, 184.614700
71.678250, 188.913100
71.403180, 193.216900
71.127010, 197.526100
70.849730, 201.840700
70.571350, 206.160700
70.291880, 210.486100
70.011320, 214.816900
69.729680, 219.153100
69.446960, 223.494700
69.163150, 227.841700
68.878280, 232.194100
68.592340, 236.551900
68.305340, 240.915100
68.017270, 245.283700
67.728160, 249.657700
67.437990, 254.037100
67.146780, 258.421900
66.854530, 262.812100
66.561240, 267.207700
66.266920, 271.608700
65.971570, 276.015100
65.675200, 280.426900
65.377820, 284.844100
65.079410, 289.266700
64.780010, 293.694700
64.479590, 298.128100
64.178180, 302.566900
63.875770, 307.011100
63.572370, 311.460700
63.267990, 315.915700
62.962630, 320.376100
62.656290, 324.841900
62.348980, 329.313100
62.040700, 333.789700
61.731470, 338.271700
61.421270, 342.759100
61.110120, 347.251900
60.798030, 351.750100
60.484990, 356.253700
60.171020, 0.762675
59.856120, 5.277075
59.540280, 9.796875
59.223530, 14.322070
58.905850, 18.852680
58.587260, 23.388670
58.267770, 27.930070
57.947370, 32.476870
57.626070, 37.029070
57.303880, 41.586680
56.980810, 46.149680
56.656840, 50.718070
56.332010, 55.291870
56.006290, 59.871070
55.679710, 64.455670
55.352270, 69.045670
55.023970, 73.641070
54.694820, 78.241870
54.364810, 82.848070
54.033970, 87.459680
53.702290, 92.076670
53.369780, 96.699080
53.036430, 101.326900
52.702270, 105.960100
52.367290, 110.598700
52.031500, 115.242700
51.694900, 119.892100
51.357500, 124.546900
51.019310, 129.207100
50.680320, 133.872700
50.340550, 138.543700
50.000000, 143.220100
49.658670, 147.901900
49.316580, 152.589100
48.973720, 157.281700
48.630100, 161.979700
48.285730, 166.683100
47.940600, 171.391900
47.594740, 176.106100
47.248140, 180.825700
46.900800, 185.550700
46.552740, 190.281100
46.203960, 195.016900
45.854460, 199.758100
45.504250, 204.504700
45.153340, 209.256700
44.801720, 214.014100
44.449410, 218.776900
44.096410, 223.545100
43.742730, 228.318700
43.388370, 233.097700
43.033340, 237.882100
42.677640, 242.671900
42.321280, 247.467100
41.964270, 252.267700
41.606600, 257.073700
41.248290, 261.885100
40.889340, 266.701900
40.529750, 271.524100
40.169540, 276.351700
39.808710, 281.184700
39.447260, 286.023100
39.085190, 290.866900
38.722520, 295.716100
38.359250, 300.570700
37.995390, 305.430700
37.630940, 310.296100
37.265900, 315.166900
36.900290, 320.043100
36.534100, 324.924700
36.167350, 329.811700
35.800040, 334.704100
35.432170, 339.601900
35.063760, 344.505100
34.694800, 349.413700
34.325300, 354.327700
33.955270, 359.247100
33.584710, 4.171875
33.213640, 9.102075
32.842050, 14.037680
32.469950, 18.978670
32.097340, 23.925080
31.724240, 28.876870
31.350650, 33.834070
30.976570, 38.796680
30.602010, 43.764670
30.226980, 48.738080
29.851480, 53.716870
29.475520, 58.701070
29.099100, 63.690670
28.722230, 68.685670
28.344910, 73.686070
27.967150, 78.691870
27.588960, 83.703070
27.210350, 88.719670
26.831310, 93.741680
26.451850, 98.769070
26.071990, 103.801900
25.691720, 108.840100
25.311050, 113.883700
24.929990, 118.932700
24.548550, 123.987100
24.166720, 129.046900
23.784520, 134.112100
23.401950, 139.182700
23.019020, 144.258700
22.635730, 149.340100
22.252090, 154.426900
21.868110, 159.519100
21.483790, 164.616700
21.099130, 169.719700
20.714150, 174.828100
20.328840, 179.941900
19.943220, 185.061100
19.557290, 190.185700
19.171060, 195.315700
18.784530, 200.451100
18.397710, 205.591900
18.010610, 210.738100
17.623230, 215.889700
17.235570, 221.046700
16.847640, 226.209100
16.459460, 231.376900
16.071020, 236.550100
15.682330, 241.728700
15.293400, 246.912700
14.904230, 252.102100
14.514830, 257.296900
14.125200, 262.497100
13.735360, 267.702700
13.345300, 272.913700
12.955030, 278.130100
12.564570, 283.351900
12.173910, 288.579100
11.783060, 293.811700
11.392030, 299.049700
11.000820, 304.293100
10.609440, 309.541900
10.217900, 314.796100
9.826200, 320.055700
9.434347, 325.320700
9.042348, 330.591100
8.650208, 335.866900
8.257935, 341.148100
7.865533, 346.434700
7.473009, 351.726700
7.080370, 357.024100
6.687621, 2.326875
6.294768, 7.635075
5.901818, 12.948670
5.508776, 18.267680
5.115649, 23.592080
4.722442, 28.921870
4.329163, 34.257070
3.935816, 39.597670
3.542408, 44.943680
3.148946, 50.295080
2.755434, 55.651870
2.361880, 61.014080
1.968289, 66.381670
1.574668, 71.754670
1.181022, 77.133070
0.787358, 82.516870
0.393682, 87.906070
0.000000, 93.300670
0.000000, 183.301300
0.789337, 177.912200
1.578624, 172.533800
2.367813, 167.166200
3.156855, 161.809300
3.945700, 156.463300
4.734299, 151.128200
5.522603, 145.803700
6.310563, 140.490100
7.098130, 135.187300
7.885255, 129.895400
8.671888, 124.614200
9.457981, 119.343700
10.243480, 114.084100
11.028350, 108.835300
11.812530, 103.597300
12.595970, 98.370150
13.378630, 93.153750
14.160450, 87.948150
14.941390, 82.753350
15.721400, 77.569350
16.500440, 72.396150
17.278440, 67.233750
18.055370, 62.082150
18.831170, 56.941350
19.605790, 51.811350
20.379200, 46.692150
21.151340, 41.583750
21.922160, 36.486150
22.691610, 31.399350
23.459650, 26.323350
24.226230, 21.258150
24.991300, 16.203750
25.754810, 11.160150
26.516710, 6.127350
27.276970, 1.105350
28.035520, 356.094100
28.792330, 351.093700
29.547340, 346.104200
30.300520, 341.125300
31.051800, 336.157300
31.801150, 331.200100
32.548520, 326.253700
33.293860, 321.318200
34.037130, 316.393300
34.778280, 311.479300
35.517260, 306.576100
36.254020, 301.683700
36.988530, 296.802100
37.720730, 291.931400
38.450580, 287.071300
39.178040, 282.222100
39.903060, 277.383700
40.625590, 272.556100
41.345580, 267.739400
42.063010, 262.933300
42.777810, 258.138200
43.489940, 253.353700
44.199370, 248.580200
44.906040, 243.817400
45.609920, 239.065400
46.310950, 234.324100
47.009100, 229.593700
47.704310, 224.874100
48.396560, 220.165300
49.085790, 215.467400
49.771960, 210.780100
50.455030, 206.103800
51.134960, 201.438100
51.811700, 196.783400
52.485220, 192.139300
53.155460, 187.506200
53.822390, 182.883700
54.485970, 178.272100
55.146150, 173.671300
55.802900, 169.081300
56.456170, 164.502100
57.105920, 159.933700
57.752120, 155.376100
58.394710, 150.829300
59.033670, 146.293400
59.668950, 141.768200
60.300510, 137.253700
60.928320, 132.750100
61.552320, 128.257300
62.172500, 123.775400
62.788800, 119.304100
63.401180, 114.843800
64.009620, 110.394100
64.614070, 105.955300
65.214490, 101.527400
65.810850, 97.110150
66.403110, 92.703750
66.991240, 88.308150
67.575180, 83.923350
68.154920, 79.549350
68.730410, 75.186150
69.301620, 70.833750
69.868510, 66.492150
70.431050, 62.161350
70.989200, 57.841350
71.542930, 53.532150
72.092200, 49.233750
72.636980, 44.946150
73.177230, 40.669350
73.712920, 36.403350
74.244020, 32.148150
74.770490, 27.903750
75.292310, 23.670150
75.809430, 19.447350
76.321830, 15.235350
76.829480, 11.034150
77.332330, 6.843750
77.830370, 2.664150
78.323560, 358.495400
78.811870, 354.337300
79.295270, 350.190200
79.773730, 346.053700
80.247220, 341.928200
80.715710, 337.813300
81.179170, 333.709400
81.637570, 329.616100
82.090890, 325.533700
82.539090, 321.462100
82.982150, 317.401300
83.420030, 313.351400
83.852720, 309.312200
84.280190, 305.283700
84.702400, 301.266200
85.119340, 297.259300
85.530970, 293.263400
85.937280, 289.278100
86.338230, 285.303800
86.733800, 281.340100
87.123960, 277.387300
87.508700, 273.445300
87.887990, 269.514200
88.261800, 265.593800
88.630110, 261.684200
88.992900, 257.785400
89.350140, 253.897300
89.701820, 250.020200
90.047900, 246.153700
90.388380, 242.298100
90.723230, 238.453300
91.052420, 234.619300
91.375940, 230.796200
91.693760, 226.983800
92.005880, 223.182100
92.312260, 219.391400
92.612880, 215.611400
92.907740, 211.842100
93.196810, 208.083800
93.480080, 204.336100
93.757510, 200.599300
94.029110, 196.873300
94.294850, 193.158100
94.554710, 189.453700
94.808680, 185.760200
95.056750, 182.077400
95.298890, 178.405300
95.535100, 174.744200
95.765350, 171.093700
95.989630, 167.454200
96.207940, 163.825300
96.420250, 160.207400
96.626550, 156.600100
96.826830, 153.003700
97.021080, 149.418100
97.209280, 145.843400
97.391430, 142.279400
97.567510, 138.726100
97.737510, 135.183700
97.901420, 131.652100
98.059230, 128.131400
98.210930, 124.621300
98.356510, 121.122200
98.495970, 117.633700
98.629280, 114.156200
98.756460, 110.689300
98.877470, 107.233300
98.992330, 103.788100
99.101020, 100.353700
99.203540, 96.930150
99.299870, 93.517350
99.390020, 90.115350
99.473970, 86.724150
99.551730, 83.343750
99.623280, 79.974150
99.688630, 76.615350
99.747760, 73.267350
99.800690, 69.930150
99.847390, 66.603750
99.887870, 63.288150
99.922130, 59.983350
99.950160, 56.689350
99.971960, 53.406150
99.987540, 50.133750
99.996880, 46.872150
100.000000, 43.621350
100.000000, 40.381350
100.000000, 37.152150
100.000000, 33.933750
100.000000, 30.726150
100.000000, 27.529350
100.000000, 24.343350
100.000000, 21.168150
100.000000, 18.003750
100.000000, 14.850150
100.000000, 11.707350
100.000000, 8.575350
100.000000, 5.454150
100.000000, 2.343750
100.000000, 359.244200
100.000000, 356.155400
100.000000, 353.077300
100.000000, 350.010200
100.000000, 346.953700
100.000000, 343.908200
100.000000, 340.873400
100.000000, 337.849300
100.000000, 334.836200
100.000000, 331.833700
100.000000, 328.842200
100.000000, 325.861300
100.000000, 322.891400
100.000000, 319.932200
100.000000, 316.983800
100.000000, 314.046100
100.000000, 311.119300
100.000000, 308.203300
100.000000, 305.298100
100.000000, 302.403800
100.000000, 299.520100
100.000000, 296.647400
100.000000, 293.785300
100.000000, 290.934200
100.000000, 288.093700
100.000000, 285.264200
100.000000, 282.445300
100.000000, 279.637300
100.000000, 276.840200
100.000000, 274.053700
100.000000, 271.278200
100.000000, 268.513300
100.000000, 265.759400
100.000000, 263.016100
100.000000, 260.283800
100.000000, 257.562200
100.000000, 254.851300
100.000000, 252.151300
100.000000, 249.462100
100.000000, 246.783800
100.000000, 244.116100
100.000000, 241.459300
100.000000, 238.813300
100.000000, 236.178100
100.000000, 233.553700
100.000000, 230.940100
100.000000, 228.337400
100.000000, 225.745400
100.000000, 223.164200
100.000000, 220.593800
100.000000, 218.034200
100.000000, 215.485300
100.000000, 212.947300
100.000000, 210.420100
100.000000, 207.903800
100.000000, 205.398200
100.000000, 202.903400
100.000000, 200.419400
100.000000, 197.946200
100.000000, 195.483800
100.000000, 193.032200
100.000000, 190.591300
100.000000, 188.161300
100.000000, 185.742100
100.000000, 183.333700
100.000000, 180.936200
100.000000, 178.549400
100.000000, 176.173300
100.000000, 173.808200
100.000000, 171.453800
100.000000, 169.110100
100.000000, 166.777300
100.000000, 164.455300
100.000000, 162.144100
100.000000, 159.843700
100.000000, 157.554200
100.000000, 155.275300
100.000000, 153.007300
100.000000, 150.750200
100.000000, 148.503800
100.000000, 146.268100
100.000000, 144.043300
100.000000, 141.829300
100.000000, 139.626100
100.000000, 137.433800
100.000000, 135.252100
100.000000, 133.081400
100.000000, 130.921400
100.000000, 128.772200
100.000000, 126.633700
100.000000, 124.506100
100.000000, 122.389300
100.000000, 120.283300
100.000000, 118.188100
100.000000, 116.103700
100.000000, 114.030100
100.000000, 111.967300
100.000000, 109.915400
100.000000, 107.874100
100.000000, 105.843800
100.000000, 103.824100
100.000000, 101.815300
100.000000, 99.817350
100.000000, 97.830150
100.000000, 95.853750
100.000000, 93.888150
100.000000, 91.933350
100.000000, 89.989350
100.000000, 88.056150
100.000000, 86.133750
100.000000, 84.222150
100.000000, 82.321350
100.000000, 80.431350
100.000000, 78.552150
100.000000, 76.683750
100.000000, 74.826150
100.000000, 72.979350
100.000000, 71.143350
100.000000, 69.318150
100.000000, 67.503750
100.000000, 65.700150
100.000000, 63.907350
100.000000, 62.125350
100.000000, 60.354150
100.000000, 58.593750
100.000000, 56.844150
100.000000, 55.105350
100.000000, 53.377350
100.000000, 51.660150
100.000000, 49.953750
100.000000, 48.258150
100.000000, 46.573350
100.000000, 44.899350
100.000000, 43.236150
100.000000, 41.583750
100.000000, 39.942150
100.000000, 38.311350
100.000000, 36.691350
100.000000, 35.082150
100.000000, 33.483750
100.000000, 31.896150
100.000000, 30.319350
100.000000, 28.753350
100.000000, 27.198150
100.000000, 25.653750
100.000000, 24.120150
100.000000, 22.597350
100.000000, 21.085350
100.000000, 19.584150
100.000000, 18.093750
100.000000, 16.614150
100.000000, 15.145350
100.000000, 13.687350
100.000000, 12.240150
100.000000, 10.803750
100.000000, 9.378150
100.000000, 7.963350
100.000000, 6.559350
100.000000, 5.166150
100.000000, 3.783750
100.000000, 2.412150
100.000000, 1.051350
100.000000, 359.701400
100.000000, 358.362200
100.000000, 357.033800
100.000000, 355.716100
100.000000, 354.409400
100.000000, 353.113300
100.000000, 351.828200
100.000000, 350.553800
100.000000, 349.290200
100.000000, 348.037300
100.000000, 346.795400
100.000000, 345.564200
100.000000, 344.343800
100.000000, 343.134200
100.000000, 341.935300
100.000000, 340.747400
100.000000, 339.570200
100.000000, 338.403800
100.000000, 337.248200
100.000000, 336.103400
100.000000, 334.969300
100.000000, 333.846100
100.000000, 332.733800
100.000000, 331.632200
100.000000, 330.541300
100.000000, 329.461400
100.000000, 328.392200
100.000000, 327.333800
100.000000, 326.286200
100.000000, 325.249400
100.000000, 324.223400
100.000000, 323.208200
100.000000, 322.203800
100.000000, 321.210200
100.000000, 320.227400
100.000000, 319.255400
100.000000, 318.294200
100.000000, 317.343800
100.000000, 316.404200
100.000000, 315.475400
100.000000, 314.557400
100.000000, 313.650200
100.000000, 312.753700
100.000000, 311.868200
100.000000, 310.993300
100.000000, 310.129400
100.000000, 309.276200
100.000000, 308.433800
100.000000, 307.602200
100.000000, 306.781400
100.000000, 305.971400
100.000000, 305.172200
100.000000, 304.383800
100.000000, 303.606200
100.000000, 302.839300
100.000000, 302.083400
100.000000, 301.338200
100.000000, 300.603800
100.000000, 299.880200
100.000000, 299.167400
100.000000, 298.465400
100.000000, 297.774200
100.000000, 297.093800
100.000000, 296.424200
100.000000, 295.765400
100.000000, 295.117400
100.000000, 294.480200
100.000000, 293.853800
100.000000, 293.238200
100.000000, 292.633400
100.000000, 292.039400
100.000000, 291.456200
100.000000, 290.883700
100.000000, 290.322100
100.000000, 289.771400
100.000000, 289.231400
100.000000, 288.702200
100.000000, 288.183800
100.000000, 287.676200
100.000000, 287.179400
100.000000, 286.693400
100.000000, 286.218200
100.000000, 285.753700
100.000000, 285.300200
100.000000, 284.857400
100.000000, 284.425400
100.000000, 284.004200
100.000000, 283.593800
100.000000, 283.194200
100.000000, 282.805400
100.000000, 282.427400
100.000000, 282.060200
100.000000, 281.703800
100.000000, 281.358200
100.000000, 281.023400
100.000000, 280.699400
100.000000, 280.386200
100.000000, 280.083800
100.000000, 279.792200
100.000000, 279.511400
100.000000, 279.241400
100.000000, 278.982200
100.000000, 278.733800
100.000000, 278.496200
100.000000, 278.269400
100.000000, 278.053400
100.000000, 277.848200
100.000000, 277.653800
100.000000, 277.470200
100.000000, 277.297400
100.000000, 277.135400
100.000000, 276.984200
100.000000, 276.843800
100.000000, 276.714200
100.000000, 276.595400
100.000000, 276.487400
100.000000, 276.390200
100.000000, 276.303800
100.000000, 276.228200
100.000000, 276.163400
100.000000, 276.109400
100.000000, 276.066200
100.000000, 276.033800
100.000000, 276.012200
100.000000, 276.001400
100.000000, 276.001400
100.000000, 276.012200
100.000000, 276.033800
100.000000, 276.066200
100.000000, 276.109400
100.000000, 276.163400
100.000000, 276.228200
100.000000, 276.303800
100.000000, 276.390200
100.000000, 276.487400
100.000000, 276.595400
100.000000, 276.714200
100.000000, 276.843800
100.000000, 276.984200
100.000000, 277.135400
100.000000, 277.297400
100.000000, 277.470200
100.000000, 277.653800
100.000000, 277.848200
100.000000, 278.053400
100.000000, 278.269400
100.000000, 278.496200
100.000000, 278.733800
100.000000, 278.982200
100.000000, 279.241400
100.000000, 279.511400
100.000000, 279.792200
100.000000, 280.083800
100.000000, 280.386200
100.000000, 280.699400
100.000000, 281.023400
100.000000, 281.358200
100.000000, 281.703800
100.000000, 282.060200
100.000000, 282.427400
100.000000, 282.805400
100.000000, 283.194200
100.000000, 283.593800
100.000000, 284.004200
100.000000, 284.425400
100.000000, 284.857400
100.000000, 285.300200
100.000000, 285.753700
100.000000, 286.218200
100.000000, 286.693400
100.000000, 287.179400
100.000000, 287.676200
100.000000, 288.183800
100.000000, 288.702200
100.000000, 289.231400
100.000000, 289.771400
100.000000, 290.322100
100.000000, 290.883700
100.000000, 291.456200
100.000000, 292.039400
100.000000, 292.633400
100.000000, 293.238200
100.000000, 293.853800
100.000000, 294.480200
100.000000, 295.117400
100.000000, 295.765400
100.000000, 296.424200
100.000000, 297.093800
100.000000, 297.774200
100.000000, 298.465400
100.000000, 299.167400
100.000000, 299.880200
100.000000, 300.603800
100.000000, 301.338200
100.000000, 302.083400
100.000000, 302.839300
100.000000, 303.606200
100.000000, 304.383800
100.000000, 305.172200
100.000000, 305.971400
100.000000, 306.781400
100.000000, 307.602200
100.000000, 308.433800
100.000000, 309.276200
100.000000, 310.129400
100.000000, 310.993300
100.000000, 311.868200
100.000000, 312.753700
100.000000, 313.650200
100.000000, 314.557400
100.000000, 315.475400
100.000000, 316.404200
100.000000, 317.343800
100.000000, 318.294200
100.000000, 319.255400
100.000000, 320.227400
100.000000, 321.210200
100.000000, 322.203800
100.000000, 323.208200
100.000000, 324.223400
100.000000, 325.249400
100.000000, 326.286200
100.000000, 327.333800
100.000000, 328.392200
100.000000, 329.461400
100.000000, 330.541300
100.000000, 331.632200
100.000000, 332.733800
100.000000, 333.846100
100.000000, 334.969300
100.000000, 336.103400
100.000000, 337.248200
100.000000, 338.403800
100.000000, 339.570200
100.000000, 340.747400
100.000000, 341.935300
100.000000, 343.134200
100.000000, 344.343800
100.000000, 345.564200
100.000000, 346.795400
100.000000, 348.037300
100.000000, 349.290200
100.000000, 350.553800
100.000000, 351.828200
100.000000, 353.113300
100.000000, 354.409400
100.000000, 355.716100
100.000000, 357.033800
100.000000, 358.362200
100.000000, 359.701400
100.000000, 1.051350
100.000000, 2.412150
100.000000, 3.783750
100.000000, 5.166150
100.000000, 6.559350
100.000000, 7.963350
100.000000, 9.378150
100.000000, 10.803750
100.000000, 12.240150
100.000000, 13.687350
100.000000, 15.145350
100.000000, 16.614150
100.000000, 18.093750
100.000000, 19.584150
100.000000, 21.085350
100.000000, 22.597350
100.000000, 24.120150
100.000000, 25.653750
100.000000, 27.198150
100.000000, 28.753350
100.000000, 30.319350
100.000000, 31.896150
100.000000, 33.483750
100.000000, 35.082150
100.000000, 36.691350
100.000000, 38.311350
100.000000, 39.942150
100.000000, 41.583750
100.000000, 43.236150
100.000000, 44.899350
100.000000, 46.573350
100.000000, 48.258150
100.000000, 49.953750
100.000000, 51.660150
100.000000, 53.377350
100.000000, 55.105350
100.000000, 56.844150
100.000000, 58.593750
100.000000, 60.354150
100.000000, 62.125350
100.000000, 63.907350
100.000000, 65.700150
100.000000, 67.503750
100.000000, 69.318150
100.000000, 71.143350
100.000000, 72.979350
100.000000, 74.826150
100.000000, 76.683750
100.000000, 78.552150
100.000000, 80.431350
100.000000, 82.321350
100.000000, 84.222150
100.000000, 86.133750
100.000000, 88.056150
100.000000, 89.989350
100.000000, 91.933350
100.000000, 93.888150
100.000000, 95.853750
100.000000, 97.830150
100.000000, 99.817350
100.000000, 101.815300
100.000000, 103.824100
100.000000, 105.843800
100.000000, 107.874100
100.000000, 109.915400
100.000000, 111.967300
100.000000, 114.030100
100.000000, 116.103700
100.000000, 118.188100
100.000000, 120.283300
100.000000, 122.389300
100.000000, 124.506100
100.000000, 126.633700
100.000000, 128.772200
100.000000, 130.921400
100.000000, 133.081400
100.000000, 135.252100
100.000000, 137.433800
100.000000, 139.626100
100.000000, 141.829300
100.000000, 144.043300
100.000000, 146.268100
100.000000, 148.503800
100.000000, 150.750200
100.000000, 153.007300
100.000000, 155.275300
100.000000, 157.554200
100.000000, 159.843700
100.000000, 162.144100
100.000000, 164.455300
100.000000, 166.777300
100.000000, 169.110100
100.000000, 171.453800
100.000000, 173.808200
100.000000, 176.173300
100.000000, 178.549400
100.000000, 180.936200
100.000000, 183.333700
100.000000, 185.742100
100.000000, 188.161300
100.000000, 190.591300
100.000000, 193.032200
100.000000, 195.483800
100.000000, 197.946200
100.000000, 200.419400
100.000000, 202.903400
100.000000, 205.398200
100.000000, 207.903800
100.000000, 210.420100
100.000000, 212.947300
100.000000, 215.485300
100.000000, 218.034200
100.000000, 220.593800
100.000000, 223.164200
100.000000, 225.745400
100.000000, 228.337400
100.000000, 230.940100
100.000000, 233.553700
100.000000, 236.178100
100.000000, 238.813300
100.000000, 241.459300
100.000000, 244.116100
100.000000, 246.783800
100.000000, 249.462100
100.000000, 252.151300
100.000000, 254.851300
100.000000, 257.562200
100.000000, 260.283800
100.000000, 263.016100
100.000000, 265.759400
100.000000, 268.513300
100.000000, 271.278200
100.000000, 274.053700
100.000000, 276.840200
100.000000, 279.637300
100.000000, 282.445300
100.000000, 285.264200
100.000000, 288.093700
100.000000, 290.934200
100.000000, 293.785300
100.000000, 296.647400
100.000000, 299.520100
100.000000, 302.403800
100.000000, 305.298100
100.000000, 308.203300
100.000000, 311.119300
100.000000, 314.046100
100.000000, 316.983800
100.000000, 319.932200
100.000000, 322.891400
100.000000, 325.861300
100.000000, 328.842200
100.000000, 331.833700
100.000000, 334.836200
100.000000, 337.849300
100.000000, 340.873400
100.000000, 343.908200
100.000000, 346.953700
100.000000, 350.010200
100.000000, 353.077300
100.000000, 356.155400
100.000000, 359.244200
100.000000, 2.343750
100.000000, 5.454150
100.000000, 8.575350
100.000000, 11.707350
100.000000, 14.850150
100.000000, 18.003750
100.000000, 21.168150
100.000000, 24.343350
100.000000, 27.529350
100.000000, 30.726150
100.000000, 33.933750
100.000000, 37.152150
100.000000, 40.381350
100.000000, 43.621350
99.996880, 46.872150
99.987540, 50.133750
99.971960, 53.406150
99.950160, 56.689350
99.922130, 59.983350
99.887870, 63.288150
99.847390, 66.603750
99.800690, 69.930150
99.747760, 73.267350
99.688630, 76.615350
99.623280, 79.974150
99.551730, 83.343750
99.473970, 86.724150
99.390020, 90.115350
99.299870, 93.517350
99.203540, 96.930150
99.101020, 100.353700
98.992330, 103.788100
98.877470, 107.233300
98.756460, 110.689300
98.629280, 114.156200
98.495970, 117.633700
98.356510, 121.122200
98.210930, 124.621300
98.059230, 128.131400
97.901420, 131.652100
97.737510, 135.183700
97.567510, 138.726100
97.391430, 142.279400
97.209280, 145.843400
97.021080, 149.418100
96.826830, 153.003700
96.626550, 156.600100
96.420250, 160.207400
96.207940, 163.825300
95.989630, 167.454200
95.765350, 171.093700
95.535100, 174.744200
95.298890, 178.405300
95.056750, 182.077400
94.808680, 185.760200
94.554710, 189.453700
94.294850, 193.158100
94.029110, 196.873300
93.757510, 200.599300
93.480080, 204.336100
93.196810, 208.083800
92.907740, 211.842100
92.612880, 215.611400
92.312260, 219.391400
92.005880, 223.182100
91.693760, 226.983800
91.375940, 230.796200
91.052420, 234.619300
90.723230, 238.453300
90.388380, 242.298100
90.047900, 246.153700
89.701820, 250.020200
89.350140, 253.897300
88.992900, 257.785400
88.630110, 261.684200
88.261800, 265.593800
87.887990, 269.514200
87.508700, 273.445300
87.123960, 277.387300
86.733800, 281.340100
86.338230, 285.303800
85.937280, 289.278100
85.530970, 293.263400
85.119340, 297.259300
84.702400, 301.266200
84.280190, 305.283700
83.852720, 309.312200
83.420030, 313.351400
82.982150, 317.401300
82.539090, 321.462100
82.090890, 325.533700
81.637570, 329.616100
81.179170, 333.709400
80.715710, 337.813300
80.247220, 341.928200
79.773730, 346.053700
79.295270, 350.190200
78.811870, 354.337300
78.323560, 358.495400
77.830370, 2.664150
77.332330, 6.843750
76.829480, 11.034150
76.321830, 15.235350
75.809430, 19.447350
75.292310, 23.670150
74.770490, 27.903750
74.244020, 32.148150
73.712920, 36.403350
73.177230, 40.669350
72.636980, 44.946150
72.092200, 49.233750
71.542930, 53.532150
70.989200, 57.841350
70.431050, 62.161350
69.868510, 66.492150
69.301620, 70.833750
68.730410, 75.186150
68.154920, 79.549350
67.575180, 83.923350
66.991240, 88.308150
66.403110, 92.703750
65.810850, 97.110150
65.214490, 101.527400
64.614070, 105.955300
64.009620, 110.394100
63.401180, 114.843800
62.788800, 119.304100
62.172500, 123.775400
61.552320, 128.257300
60.928320, 132.750100
60.300510, 137.253700
59.668950, 141.768200
59.033670, 146.293400
58.394710, 150.829300
57.752120, 155.376100
57.105920, 159.933700
56.456170, 164.502100
55.802900, 169.081300
55.146150, 173.671300
54.485970, 178.272100
53.822390, 182.883700
53.155460, 187.506200
52.485220, 192.139300
51.811700, 196.783400
51.134960, 201.438100
50.455030, 206.103800
49.771960, 210.780100
49.085790, 215.467400
48.396560, 220.165300
47.704310, 224.874100
47.009100, 229.593700
46.310950, 234.324100
45.609920, 239.065400
44.906040, 243.817400
44.199370, 248.580200
43.489940, 253.353700
42.777810, 258.138200
42.063010, 262.933300
41.345580, 267.739400
40.625590, 272.556100
39.903060, 277.383700
39.178040, 282.222100
38.450580, 287.071300
37.720730, 291.931400
36.988530, 296.802100
36.254020, 301.683700
35.517260, 306.576100
34.778280, 311.479300
34.037130, 316.393300
33.293860, 321.318200
32.548520, 326.253700
31.801150, 331.200100
31.051800, 336.157300
30.300520, 341.125300
29.547340, 346.104200
28.792330, 351.093700
28.035520, 356.094100
27.276970, 1.105350
26.516710, 6.127350
25.754810, 11.160150
24.991300, 16.203750
24.226230, 21.258150
23.459650, 26.323350
22.691610, 31.399350
21.922160, 36.486150
21.151340, 41.583750
20.379200, 46.692150
19.605790, 51.811350
18.831170, 56.941350
18.055370, 62.082150
17.278440, 67.233750
16.500440, 72.396150
15.721400, 77.569350
14.941390, 82.753350
14.160450, 87.948150
13.378630, 93.153750
12.595970, 98.370150
11.812530, 103.597300
11.028350, 108.835300
10.243480, 114.084100
9.457981, 119.343700
8.671888, 124.614200
7.885255, 129.895400
7.098130, 135.187300
6.310563, 140.490100
5.522603, 145.803700
4.734299, 151.128200
3.945700, 156.463300
3.156855, 161.809300
2.367813, 167.166200
1.578624, 172.533800
0.789337, 177.912200
0.000000, 183.301300
##END=
