# Supplementary material for: Carboxylate Catalysis: A Catalytic O-Silylative Aldol Reaction of Aldehydes and Ethyl Diazoacetate
Source: J Org Chem. 2023 Sep 28;88(20):14396–403. doi: 10.1021/acs.joc.3c01304 (PMC10594658; doi:10.1021/acs.joc.3c01304)
Supplement: Supplementary file 2 — jo3c01304_si_002.zip [file jo3c01304_si_002.zip › NMR revised/9b/HSQC/shimvalues]

# Wed Nov 17 10:48:31 2021
#$$PROBEIDENTIFIER=Z135420_0012
#$$PROBENAME=CPP TCI 500S2 H&F-C/N-D-05 Z
#$$SHIMID=292722
#
# Active Shim Gradients
#
Z           		-1818           
Z2          		3495            
Z3          		-600            
Z4          		-509            
Z5          		239             
Z6          		-1421           
Z7          		0               
Z8          		0               
X           		-595            
XZ          		-11128          
XZ2         		4349            
XZ3         		-2064           
XZ4         		-3015           
XZ5         		-8539           
Y           		5024            
YZ          		9084            
YZ2         		-3882           
YZ3         		-1931           
YZ4         		-4798           
YZ5         		-5796           
XY          		13635           
XYZ         		9818            
XYZ2        		-2725           
XYZ3        		851             
XYZ4        		240             
XYZ5        		-4227           
(X2-Y2)     		3390            
(X2-Y2)Z    		2062            
(X2-Y2)Z2   		-7032           
(X2-Y2)Z3   		5381            
(X2-Y2)Z4   		6697            
(X2-Y2)Z5   		0               
X3          		-7865           
X3Z         		0               
Y3          		3689            
Y3Z         		0               
#
# Lock Parameter
#
FIELD		4064.684
LOCKPHASE		187.995 
LOCKPOWER		-30.000 
LOCKGAIN		127.418 
LOCKDC		-75.000 
LOCKSHIFT		7.240   
LOOPGAIN		-12.000 
LOOPTIME		0.400   
LOOPFILTER		100.000 
#
IEEE64_VERSION_CODE 1
#
# Shim currents 
#
SHIM_SETTING [1 ]  -935.84186528   
SHIM_SETTING [2 ]  3718.54805318   
SHIM_SETTING [3 ]  -498.77192553   
SHIM_SETTING [4 ]  1723.47439042   
SHIM_SETTING [5 ]  -379.62222520   
SHIM_SETTING [6 ]  -486.10306675   
SHIM_SETTING [7 ]  -492.31891081   
SHIM_SETTING [8 ]  -349.18177271   
SHIM_SETTING [9 ]  143.23066023    
SHIM_SETTING [10]  167.22853802    
SHIM_SETTING [11]  0.00000000      
SHIM_SETTING [12]  3689.00000000   
SHIM_SETTING [13]  3689.00000000   
SHIM_SETTING [14]  -3814.52500000  
SHIM_SETTING [15]  -13979.88042012 
SHIM_SETTING [16]  17936.31873205  
SHIM_SETTING [17]  -5561.99538736  
SHIM_SETTING [18]  4785.15286361   
SHIM_SETTING [19]  -15893.23637353 
SHIM_SETTING [20]  8044.53321440   
SHIM_SETTING [21]  4306.45900000   
SHIM_SETTING [22]  -7767.10400000  
SHIM_SETTING [23]  -106.34900000   
SHIM_SETTING [24]  3791.34700000   
SHIM_SETTING [25]  13819.54100000  
SHIM_SETTING [26]  2135.90600000   
SHIM_SETTING [27]  -3814.52500000  
SHIM_SETTING [28]  3063.59663409   
SHIM_SETTING [29]  5033.80926613   
SHIM_SETTING [30]  7397.53646358   
SHIM_SETTING [31]  17316.24816247  
SHIM_SETTING [32]  -7588.88620289  
SHIM_SETTING [33]  15408.31035625  
SHIM_SETTING [34]  -2993.37721241  
SHIM_SETTING [35]  20358.22322611  
SHIM_SETTING [36]  10422.78440037  
SHIM_SETTING [37]  5415.67561041   
SHIM_SETTING [38]  -5687.47568391  
SHIM_SETTING [39]  7341.45178817   
SHIM_SETTING [40]  0.00000000      
