# Supplementary material for: Carboxylate Catalysis: A Catalytic O-Silylative Aldol Reaction of Aldehydes and Ethyl Diazoacetate
Source: J Org Chem. 2023 Sep 28;88(20):14396–403. doi: 10.1021/acs.joc.3c01304 (PMC10594658; doi:10.1021/acs.joc.3c01304)
Supplement: Supplementary file 2 — jo3c01304_si_002.zip [file jo3c01304_si_002.zip › NMR revised/5i/1H/shimvalues]

# Thu Aug 20 13:17:53 2020
#$$PROBEIDENTIFIER=Z104275_0269
#$$PROBENAME=PA BBO 300S1 BBF-H-D-05 Z
#$$SHIMID=313232
#
# Active Shim Gradients
#
Z           		-713            
Z2          		5720            
Z3          		2035            
Z4          		-4283           
Z5          		-4618           
Z6          		95611           
X           		6275            
XZ          		-689            
XZ2         		-6063           
XZ3         		904             
Y           		10908           
YZ          		-7920           
YZ2         		2559            
YZ3         		-2095           
XY          		4570            
XYZ         		-2052           
(X2-Y2)     		-2058           
(X2-Y2)Z    		3783            
X3          		4744            
Y3          		-4102           
#
# Lock Parameter
#
FIELD		5601.815
LOCKPHASE		4.700   
LOCKPOWER		-30.000 
LOCKGAIN		119.953 
LOCKDC		-20.000 
LOCKSHIFT		7.240   
LOOPGAIN		-12.000 
LOOPTIME		0.400   
LOOPFILTER		100.000 
#
IEEE64_VERSION_CODE 1
#
# Shim currents 
#
SHIM_SETTING [1 ]  -345.85919833   
SHIM_SETTING [2 ]  2831.45687871   
SHIM_SETTING [3 ]  1070.20706942   
SHIM_SETTING [4 ]  -2252.76451816  
SHIM_SETTING [5 ]  -2429.05884886  
SHIM_SETTING [6 ]  3300.65000000   
SHIM_SETTING [7 ]  -362.41400000   
SHIM_SETTING [8 ]  -3188.88400000  
SHIM_SETTING [9 ]  -1082.50800000  
SHIM_SETTING [10]  2403.82000000   
SHIM_SETTING [11]  5737.60800000   
SHIM_SETTING [12]  -4165.92000000  
SHIM_SETTING [13]  1345.97200000   
SHIM_SETTING [14]  -1102.01000000  
SHIM_SETTING [15]  50291.53000000  
SHIM_SETTING [16]  1989.62300000   
SHIM_SETTING [17]  475.63100000    
SHIM_SETTING [18]  -1079.48100000  
SHIM_SETTING [19]  2495.20700000   
SHIM_SETTING [20]  -2157.88600000  
