# Supplementary material for: Carboxylate Catalysis: A Catalytic O-Silylative Aldol Reaction of Aldehydes and Ethyl Diazoacetate
Source: J Org Chem. 2023 Sep 28;88(20):14396–403. doi: 10.1021/acs.joc.3c01304 (PMC10594658; doi:10.1021/acs.joc.3c01304)
Supplement: Supplementary file 2 — jo3c01304_si_002.zip [file jo3c01304_si_002.zip › NMR revised/5n/13C/audita.txt]

##TITLE= Audit trail, TopSpin 3.5 pl 7
##JCAMPDX= 5.01
##ORIGIN= Bruker BioSpin GmbH
##OWNER= nmr
$$ c:/data/Saara Riuttamaki TFN/nmr/TFN-4-107/100/audita.txt
##AUDIT TRAIL=  $$ (NUMBER, WHEN, WHO, WHERE, PROCESS, VERSION, WHAT)
(   1,<2020-12-12 17:23:24.168 +0200>,<nmr>,<HP>,<go4>,<TopSpin 3.5.7>,
      <created by zg
	started at 2020-12-12 16:26:10.137 +0200,
	POWCHK disabled, PULCHK disabled,
       terminated by command 'halt'
       configuration hash MD5:
       64 E9 98 4D C2 60 E8 76 FC 80 F7 25 48 C1 DD 79
       data hash MD5: 64K
       9E 63 2F A4 14 23 3E 26 CA 02 24 C3 EB 4D 73 B5>)
##END=

$$ hash MD5
$$ A2 C3 FA CA 04 DD 5A A7 BB D9 A3 93 C3 4B 92 EF
