# Supplementary material for: Carboxylate Catalysis: A Catalytic O-Silylative Aldol Reaction of Aldehydes and Ethyl Diazoacetate
Source: J Org Chem. 2023 Sep 28;88(20):14396–403. doi: 10.1021/acs.joc.3c01304 (PMC10594658; doi:10.1021/acs.joc.3c01304)
Supplement: Supplementary file 2 — jo3c01304_si_002.zip [file jo3c01304_si_002.zip › NMR revised/5n/13C/shimvalues]

# Sat Dec 12 16:26:45 2020
#$$PROBEIDENTIFIER=Z135420_0012
#$$PROBENAME=CPP TCI 500S2 H&F-C/N-D-05 Z
#$$SHIMID=292722
#
# Active Shim Gradients
#
Z           		2961            
Z2          		-1806           
Z3          		-5327           
Z4          		-2824           
Z5          		1905            
Z6          		3284            
Z7          		0               
Z8          		0               
X           		-2569           
XZ          		-679            
XZ2         		-570            
XZ3         		5103            
XZ4         		-1571           
XZ5         		-31053          
Y           		3406            
YZ          		2181            
YZ2         		-4878           
YZ3         		2511            
YZ4         		4170            
YZ5         		29798           
XY          		795             
XYZ         		-12004          
XYZ2        		-5177           
XYZ3        		-570            
XYZ4        		-2192           
XYZ5        		-3674           
(X2-Y2)     		7525            
(X2-Y2)Z    		-863            
(X2-Y2)Z2   		-1092           
(X2-Y2)Z3   		6799            
(X2-Y2)Z4   		3636            
(X2-Y2)Z5   		-9138           
X3          		-3397           
X3Z         		5744            
Y3          		-17487          
Y3Z         		9728            
#
# Lock Parameter
#
FIELD		-4256.384
LOCKPHASE		134.317 
LOCKPOWER		-38.000 
LOCKGAIN		141.600 
LOCKDC		-49.300 
LOCKSHIFT		1.930   
LOOPGAIN		-2.000  
LOOPTIME		0.100   
LOOPFILTER		200.000 
#
IEEE64_VERSION_CODE 1
#
# Shim currents 
#
SHIM_SETTING [1 ]  943.98134405    
SHIM_SETTING [2 ]  -2910.16836180  
SHIM_SETTING [3 ]  -3504.23866775  
SHIM_SETTING [4 ]  -1150.52848471  
SHIM_SETTING [5 ]  1372.39420947   
SHIM_SETTING [6 ]  -1729.20200620  
SHIM_SETTING [7 ]  -1540.96809776  
SHIM_SETTING [8 ]  902.27902077    
SHIM_SETTING [9 ]  -1259.59830824  
SHIM_SETTING [10]  533.96715002    
SHIM_SETTING [11]  0.00000000      
SHIM_SETTING [12]  -27215.19500000 
SHIM_SETTING [13]  -7759.19500000  
SHIM_SETTING [14]  -4433.47200000  
SHIM_SETTING [15]  -10688.11768349 
SHIM_SETTING [16]  2998.23231651   
SHIM_SETTING [17]  -12993.83754258 
SHIM_SETTING [18]  11734.47854258  
SHIM_SETTING [19]  -29818.69788716 
SHIM_SETTING [20]  25314.76924657  
SHIM_SETTING [21]  6930.61700000   
SHIM_SETTING [22]  3998.34200000   
SHIM_SETTING [23]  -3278.38900000  
SHIM_SETTING [24]  12655.19400000  
SHIM_SETTING [25]  3314.13300000   
SHIM_SETTING [26]  8377.26400000   
SHIM_SETTING [27]  1138.20800000   
SHIM_SETTING [28]  15527.52078440  
SHIM_SETTING [29]  -6846.25800000  
SHIM_SETTING [30]  7007.02100000   
SHIM_SETTING [31]  7575.76843771   
SHIM_SETTING [32]  -14060.36121560 
SHIM_SETTING [33]  -19187.55900000 
SHIM_SETTING [34]  7827.84700000   
SHIM_SETTING [35]  -2553.33600000  
SHIM_SETTING [36]  16109.14200000  
SHIM_SETTING [37]  -25654.63921052 
SHIM_SETTING [38]  38263.45085581  
SHIM_SETTING [39]  -2804.46143772  
SHIM_SETTING [40]  0.00000000      
