# Supplementary material for: Carboxylate Catalysis: A Catalytic O-Silylative Aldol Reaction of Aldehydes and Ethyl Diazoacetate
Source: J Org Chem. 2023 Sep 28;88(20):14396–403. doi: 10.1021/acs.joc.3c01304 (PMC10594658; doi:10.1021/acs.joc.3c01304)
Supplement: Supplementary file 2 — jo3c01304_si_002.zip [file jo3c01304_si_002.zip › NMR revised/5n/13C/vtc_pid_settings]

VTC_REG_PID_SET_CH1=\
<pid_settings type="probehead">
   <standard_pid proportional="0.991" integral="72.517" differential="12.086" />
   <temperature selftune="298.150" min="248.150" max="348.150" />
   <vta type="4" sensor="1" connected_sensors="1" />
   <gasflow selftune="535.000" min="481.500" max="588.500" />
   <bcu_chiller type="1" selftune="1" min="0" max="1000" />
   <pics checksum="" name=" CPP TCI 500S2 H&amp;F-C/N-D-05 Z" />
   <checksum value="8E7780AE" />
</pid_settings>
