# Supplementary material for: Carboxylate Catalysis: A Catalytic O-Silylative Aldol Reaction of Aldehydes and Ethyl Diazoacetate
Source: J Org Chem. 2023 Sep 28;88(20):14396–403. doi: 10.1021/acs.joc.3c01304 (PMC10594658; doi:10.1021/acs.joc.3c01304)
Supplement: Supplementary file 2 — jo3c01304_si_002.zip [file jo3c01304_si_002.zip › NMR revised/5n/1H/audita.txt]

##TITLE= Audit trail, TopSpin 3.5 pl 7
##JCAMPDX= 5.01
##ORIGIN= Bruker BioSpin GmbH
##OWNER= nmr
$$ c:/data/Saara Riuttamaki TFN/nmr/TFN-4-107/5/audita.txt
##AUDIT TRAIL=  $$ (NUMBER, WHEN, WHO, WHERE, PROCESS, VERSION, WHAT)
(   1,<2020-12-21 14:02:48.504 +0200>,<nmr>,<HP>,<go4>,<TopSpin 3.5.7>,
      <created by zg
	started at 2020-12-21 14:01:15.559 +0200,
	POWCHK disabled, PULCHK disabled,
       configuration hash MD5:
       64 E9 98 4D C2 60 E8 76 FC 80 F7 25 48 C1 DD 79
       data hash MD5: 32K
       4A 0C 60 20 E7 0D 1A 80 F0 DB 7C 13 FE 03 06 11>)
(   2,<2020-12-21 14:04:16.370 +0200>,<nmr>,<HP>,<go4>,<TopSpin 3.5.7>,
      <continuing acquisition>)
(   3,<2020-12-21 14:05:49.315 +0200>,<nmr>,<HP>,<go4>,<TopSpin 3.5.7>,
      <continue with go
	started at 2020-12-21 14:04:16.370 +0200,
	POWCHK disabled, PULCHK disabled,
       configuration hash MD5:
       64 E9 98 4D C2 60 E8 76 FC 80 F7 25 48 C1 DD 79
       data hash MD5: 32K
       55 E1 71 6D 38 3E 31 DD 2D B2 9B 21 8E C7 52 84>)
##END=

$$ hash MD5
$$ 95 26 23 B1 05 35 52 B5 D8 30 93 FA D0 6D 6B 71
