# Supplementary material for: Carboxylate Catalysis: A Catalytic O-Silylative Aldol Reaction of Aldehydes and Ethyl Diazoacetate
Source: J Org Chem. 2023 Sep 28;88(20):14396–403. doi: 10.1021/acs.joc.3c01304 (PMC10594658; doi:10.1021/acs.joc.3c01304)
Supplement: Supplementary file 2 — jo3c01304_si_002.zip [file jo3c01304_si_002.zip › NMR revised/5n/1H/shimvalues]

# Mon Dec 21 14:04:41 2020
#$$PROBEIDENTIFIER=Z135420_0012
#$$PROBENAME=CPP TCI 500S2 H&F-C/N-D-05 Z
#$$SHIMID=292722
#
# Active Shim Gradients
#
Z           		2461            
Z2          		-1673           
Z3          		-4116           
Z4          		-3811           
Z5          		1181            
Z6          		3284            
Z7          		0               
Z8          		0               
X           		-2490           
XZ          		-664            
XZ2         		-261            
XZ3         		5017            
XZ4         		-1571           
XZ5         		-31053          
Y           		3391            
YZ          		2125            
YZ2         		-4964           
YZ3         		2640            
YZ4         		4170            
YZ5         		29798           
XY          		100             
XYZ         		-11752          
XYZ2        		-5414           
XYZ3        		-622            
XYZ4        		-2192           
XYZ5        		-3674           
(X2-Y2)     		7525            
(X2-Y2)Z    		-863            
(X2-Y2)Z2   		-1092           
(X2-Y2)Z3   		6799            
(X2-Y2)Z4   		3636            
(X2-Y2)Z5   		-9138           
X3          		-3397           
X3Z         		5744            
Y3          		-17487          
Y3Z         		9728            
#
# Lock Parameter
#
FIELD		-4370.150
LOCKPHASE		148.911 
LOCKPOWER		-38.000 
LOCKGAIN		129.300 
LOCKDC		-49.300 
LOCKSHIFT		1.930   
LOOPGAIN		-2.000  
LOOPTIME		0.100   
LOOPFILTER		200.000 
#
IEEE64_VERSION_CODE 1
#
# Shim currents 
#
SHIM_SETTING [1 ]  796.52286853    
SHIM_SETTING [2 ]  -2922.28665249  
SHIM_SETTING [3 ]  -2949.89661556  
SHIM_SETTING [4 ]  -436.53016137   
SHIM_SETTING [5 ]  442.58594164    
SHIM_SETTING [6 ]  -1395.10928206  
SHIM_SETTING [7 ]  -2409.53738166  
SHIM_SETTING [8 ]  -89.74575504    
SHIM_SETTING [9 ]  -1486.86257740  
SHIM_SETTING [10]  106.53274844    
SHIM_SETTING [11]  0.00000000      
SHIM_SETTING [12]  -27215.19500000 
SHIM_SETTING [13]  -7759.19500000  
SHIM_SETTING [14]  -4433.47200000  
SHIM_SETTING [15]  -10370.53524562 
SHIM_SETTING [16]  3441.33608048   
SHIM_SETTING [17]  -13021.19341112 
SHIM_SETTING [18]  11520.75353635  
SHIM_SETTING [19]  -29933.34677704 
SHIM_SETTING [20]  25316.36374403  
SHIM_SETTING [21]  6930.61700000   
SHIM_SETTING [22]  3998.34200000   
SHIM_SETTING [23]  -3278.38900000  
SHIM_SETTING [24]  12655.19400000  
SHIM_SETTING [25]  3314.13300000   
SHIM_SETTING [26]  8377.26400000   
SHIM_SETTING [27]  1138.20800000   
SHIM_SETTING [28]  15488.61511832  
SHIM_SETTING [29]  -7052.12290519  
SHIM_SETTING [30]  6792.52255023   
SHIM_SETTING [31]  7460.48107557   
SHIM_SETTING [32]  -14220.54745776 
SHIM_SETTING [33]  -19660.59510644 
SHIM_SETTING [34]  6927.63267789   
SHIM_SETTING [35]  -2864.26398310  
SHIM_SETTING [36]  15377.17821267  
SHIM_SETTING [37]  -25716.84880274 
SHIM_SETTING [38]  38363.73832271  
SHIM_SETTING [39]  -2608.10302560  
SHIM_SETTING [40]  0.00000000      
