# Supplementary material for: Carboxylate Catalysis: A Catalytic O-Silylative Aldol Reaction of Aldehydes and Ethyl Diazoacetate
Source: J Org Chem. 2023 Sep 28;88(20):14396–403. doi: 10.1021/acs.joc.3c01304 (PMC10594658; doi:10.1021/acs.joc.3c01304)
Supplement: Supplementary file 2 — jo3c01304_si_002.zip [file jo3c01304_si_002.zip › NMR revised/5g/13C/audita.txt]

##TITLE= Audit trail, TopSpin 3.5 pl 6
##JCAMPDX= 5.01
##ORIGIN= Bruker BioSpin GmbH
##OWNER= nmr
$$ C:/Data/Saara Riuttamaki TFN/nmr/TFN-4-103/3/audita.txt
##AUDIT TRAIL=  $$ (NUMBER, WHEN, WHO, WHERE, PROCESS, VERSION, WHAT)
(   1,<2020-11-12 16:20:42.674 +0200>,<nmr>,<CZC30385F0>,<go4>,<TopSpin 3.5.6>,
      <created by zg
	started at 2020-11-12 15:06:58.928 +0200,
	POWCHK disabled, PULCHK disabled,
       terminated by command 'halt'
       configuration hash MD5:
       A9 5C 73 84 20 81 30 6A EC E0 19 EA 30 49 FC 8D
       data hash MD5: 64K
       1D 10 F3 EC 9A E1 D0 8F 23 16 6F 34 26 34 49 81>)
##END=

$$ hash MD5
$$ CA 53 B2 28 5F EE 37 33 3C 5B 00 BA E8 82 A7 95
