# Supplementary material for: Carboxylate Catalysis: A Catalytic O-Silylative Aldol Reaction of Aldehydes and Ethyl Diazoacetate
Source: J Org Chem. 2023 Sep 28;88(20):14396–403. doi: 10.1021/acs.joc.3c01304 (PMC10594658; doi:10.1021/acs.joc.3c01304)
Supplement: Supplementary file 2 — jo3c01304_si_002.zip [file jo3c01304_si_002.zip › NMR revised/5g/1H/audita.txt]

##TITLE= Audit trail, TopSpin 3.5 pl 6
##JCAMPDX= 5.01
##ORIGIN= Bruker BioSpin GmbH
##OWNER= nmr
$$ C:/Data/Saara Riuttamaki TFN/nmr/TFN-4-103/4/audita.txt
##AUDIT TRAIL=  $$ (NUMBER, WHEN, WHO, WHERE, PROCESS, VERSION, WHAT)
(   1,<2020-11-13 08:58:59.913 +0200>,<nmr>,<CZC30385F0>,<go4>,<TopSpin 3.5.6>,
      <created by zg
	started at 2020-11-13 08:58:32.909 +0200,
	POWCHK disabled, PULCHK disabled,
       configuration hash MD5:
       A9 5C 73 84 20 81 30 6A EC E0 19 EA 30 49 FC 8D
       data hash MD5: 32K
       34 66 0E 69 CA 04 E6 4E 19 65 24 1B 43 08 56 18>)
##END=

$$ hash MD5
$$ FB 6E 47 88 46 7F 9F 3E 97 AB 43 6D E3 D5 F9 4C
