# Supplementary material for: Carboxylate Catalysis: A Catalytic O-Silylative Aldol Reaction of Aldehydes and Ethyl Diazoacetate
Source: J Org Chem. 2023 Sep 28;88(20):14396–403. doi: 10.1021/acs.joc.3c01304 (PMC10594658; doi:10.1021/acs.joc.3c01304)
Supplement: Supplementary file 2 — jo3c01304_si_002.zip [file jo3c01304_si_002.zip › NMR revised/5g/1H/shimvalues]

# Fri Nov 13 08:58:59 2020
#$$PROBEIDENTIFIER=Z104275_0269
#$$PROBENAME=PA BBO 300S1 BBF-H-D-05 Z
#$$SHIMID=313232
#
# Active Shim Gradients
#
Z           		-714            
Z2          		6000            
Z3          		1970            
Z4          		-8045           
Z5          		-2375           
Z6          		111801          
X           		6332            
XZ          		-700            
XZ2         		-5657           
XZ3         		1662            
Y           		10894           
YZ          		-7714           
YZ2         		2481            
YZ3         		-1831           
XY          		4544            
XYZ         		-2052           
(X2-Y2)     		-2056           
(X2-Y2)Z    		3783            
X3          		4744            
Y3          		-4102           
#
# Lock Parameter
#
FIELD		5599.825
LOCKPHASE		29.700  
LOCKPOWER		-38.000 
LOCKGAIN		109.047 
LOCKDC		-20.000 
LOCKSHIFT		1.930   
LOOPGAIN		-2.000  
LOOPTIME		0.100   
LOOPFILTER		200.000 
#
IEEE64_VERSION_CODE 1
#
# Shim currents 
#
SHIM_SETTING [1 ]  -346.49406661   
SHIM_SETTING [2 ]  2969.81877771   
SHIM_SETTING [3 ]  1036.08261959   
SHIM_SETTING [4 ]  -4231.82794569  
SHIM_SETTING [5 ]  -1249.23615928  
SHIM_SETTING [6 ]  3330.63200000   
SHIM_SETTING [7 ]  -368.20000000   
SHIM_SETTING [8 ]  -2975.32800001  
SHIM_SETTING [9 ]  -1081.45600000  
SHIM_SETTING [10]  2390.15000000   
SHIM_SETTING [11]  5730.24400000   
SHIM_SETTING [12]  -4057.56400002  
SHIM_SETTING [13]  1304.94400000   
SHIM_SETTING [14]  -963.14600000   
SHIM_SETTING [15]  58807.53894667  
SHIM_SETTING [16]  1989.62300000   
SHIM_SETTING [17]  874.33900000    
SHIM_SETTING [18]  -1079.48100000  
SHIM_SETTING [19]  2495.20700000   
SHIM_SETTING [20]  -2157.88600000  
