# Supplementary material for: Carboxylate Catalysis: A Catalytic O-Silylative Aldol Reaction of Aldehydes and Ethyl Diazoacetate
Source: J Org Chem. 2023 Sep 28;88(20):14396–403. doi: 10.1021/acs.joc.3c01304 (PMC10594658; doi:10.1021/acs.joc.3c01304)
Supplement: Supplementary file 2 — jo3c01304_si_002.zip [file jo3c01304_si_002.zip › NMR revised/5a/1H/audita.txt]

##TITLE= Audit trail, TopSpin 3.5 pl 6
##JCAMPDX= 5.01
##ORIGIN= Bruker BioSpin GmbH
##OWNER= nmr
$$ C:/Data/Saara Riuttamaki TFN/nmr/TFN-4-018/2/audita.txt
##AUDIT TRAIL=  $$ (NUMBER, WHEN, WHO, WHERE, PROCESS, VERSION, WHAT)
(   1,<2020-06-22 14:10:25.389 +0300>,<nmr>,<CZC30385F0>,<go4>,<TopSpin 3.5.6>,
      <created by zg
	started at 2020-06-22 14:09:58.245 +0300,
	POWCHK disabled, PULCHK disabled,
       configuration hash MD5:
       A9 5C 73 84 20 81 30 6A EC E0 19 EA 30 49 FC 8D
       data hash MD5: 32K
       F3 D9 32 D4 7D 24 A9 F3 86 65 28 9E E0 23 C3 FF>)
##END=

$$ hash MD5
$$ 96 A0 DD E1 A2 78 9D 82 82 CD 43 1C 1C A3 3C A9
