# Supplementary material for: Carboxylate Catalysis: A Catalytic O-Silylative Aldol Reaction of Aldehydes and Ethyl Diazoacetate
Source: J Org Chem. 2023 Sep 28;88(20):14396–403. doi: 10.1021/acs.joc.3c01304 (PMC10594658; doi:10.1021/acs.joc.3c01304)
Supplement: Supplementary file 2 — jo3c01304_si_002.zip [file jo3c01304_si_002.zip › NMR revised/5a/1H/shimvalues]

# Mon Jun 22 14:10:25 2020
#$$PROBEIDENTIFIER=Z104275_0269
#$$PROBENAME=PA BBO 300S1 BBF-H-D-05 Z
#$$SHIMID=313232
#
# Active Shim Gradients
#
Z           		-731            
Z2          		5673            
Z3          		2025            
Z4          		-5760           
Z5          		-3787           
Z6          		95611           
X           		6179            
XZ          		-748            
XZ2         		-5575           
XZ3         		532             
Y           		10943           
YZ          		-7850           
YZ2         		2713            
YZ3         		-2143           
XY          		4545            
XYZ         		-2052           
(X2-Y2)     		-2058           
(X2-Y2)Z    		3783            
X3          		4744            
Y3          		-4102           
#
# Lock Parameter
#
FIELD		5619.973
LOCKPHASE		23.700  
LOCKPOWER		-30.000 
LOCKGAIN		116.435 
LOCKDC		-20.000 
LOCKSHIFT		7.240   
LOOPGAIN		-12.000 
LOOPTIME		0.400   
LOOPFILTER		100.000 
#
IEEE64_VERSION_CODE 1
#
# Shim currents 
#
SHIM_SETTING [1 ]  -354.74113577   
SHIM_SETTING [2 ]  2808.34645249   
SHIM_SETTING [3 ]  1065.28956041   
SHIM_SETTING [4 ]  -3029.73391992  
SHIM_SETTING [5 ]  -1991.71755541  
SHIM_SETTING [6 ]  3250.15400000   
SHIM_SETTING [7 ]  -393.44800000   
SHIM_SETTING [8 ]  -2933.24800000  
SHIM_SETTING [9 ]  -1082.50800000  
SHIM_SETTING [10]  2390.67000000   
SHIM_SETTING [11]  5756.01800000   
SHIM_SETTING [12]  -4129.10000001  
SHIM_SETTING [13]  1426.97600000   
SHIM_SETTING [14]  -1127.25800000  
SHIM_SETTING [15]  50291.53000000  
SHIM_SETTING [16]  1989.62300000   
SHIM_SETTING [17]  279.95900000    
SHIM_SETTING [18]  -1079.48100000  
SHIM_SETTING [19]  2495.20700000   
SHIM_SETTING [20]  -2157.88600000  
