# Supplementary material for: Carboxylate Catalysis: A Catalytic O-Silylative Aldol Reaction of Aldehydes and Ethyl Diazoacetate
Source: J Org Chem. 2023 Sep 28;88(20):14396–403. doi: 10.1021/acs.joc.3c01304 (PMC10594658; doi:10.1021/acs.joc.3c01304)
Supplement: Supplementary file 2 — jo3c01304_si_002.zip [file jo3c01304_si_002.zip › NMR revised/5f/13C/shimvalues]

# Mon Dec 21 14:15:37 2020
#$$PROBEIDENTIFIER=Z104275_0269
#$$PROBENAME=PA BBO 300S1 BBF-H-D-05 Z
#$$SHIMID=313232
#
# Active Shim Gradients
#
Z           		-744            
Z2          		6572            
Z3          		1828            
Z4          		-12832          
Z5          		-3175           
Z6          		178880          
X           		6320            
XZ          		-666            
XZ2         		-5371           
XZ3         		1934            
Y           		10865           
YZ          		-7872           
YZ2         		2865            
YZ3         		-2639           
XY          		4570            
XYZ         		-2052           
(X2-Y2)     		-2058           
(X2-Y2)Z    		3783            
X3          		4744            
Y3          		-4102           
#
# Lock Parameter
#
FIELD		5533.398
LOCKPHASE		349.700 
LOCKPOWER		-38.000 
LOCKGAIN		113.047 
LOCKDC		-20.000 
LOCKSHIFT		1.930   
LOOPGAIN		-2.000  
LOOPTIME		0.100   
LOOPFILTER		200.000 
#
IEEE64_VERSION_CODE 1
#
# Shim currents 
#
SHIM_SETTING [1 ]  -360.77994883   
SHIM_SETTING [2 ]  3253.00307437   
SHIM_SETTING [3 ]  961.56645261    
SHIM_SETTING [4 ]  -6749.77224197  
SHIM_SETTING [5 ]  -1669.99801393  
SHIM_SETTING [6 ]  3324.32000000   
SHIM_SETTING [7 ]  -350.31600000   
SHIM_SETTING [8 ]  -2824.89200001  
SHIM_SETTING [9 ]  -1082.50800000  
SHIM_SETTING [10]  2403.82000000   
SHIM_SETTING [11]  5714.99000000   
SHIM_SETTING [12]  -4140.67200002  
SHIM_SETTING [13]  1506.92800000   
SHIM_SETTING [14]  -1388.15400001  
SHIM_SETTING [15]  94090.68918951  
SHIM_SETTING [16]  1989.62300000   
SHIM_SETTING [17]  1017.41100000   
SHIM_SETTING [18]  -1079.48100000  
SHIM_SETTING [19]  2495.20700000   
SHIM_SETTING [20]  -2157.88600000  
